# Supplementary material for: 6-Methyl-2-pyridyl N-acetyl-1-thio-β-d-glucosa­minide methanol monosolvate
Source: Acta Crystallogr Sect E Struct Rep Online. 2010 Sep 15;66(Pt 10):o2561. doi: 10.1107/S1600536810036238 (PMC2983228; doi:10.1107/S1600536810036238)
Supplement: Supplementary file 1 [file e-66-o2561-sup1.cif]

##############################################################################
###                                                                        ###
###        Electronic paper (Acta Crystallographica Section E)             ###
###                                                                        ###
##############################################################################
#                                                                            #
# This CIF contains the data in a paper accepted for publication in Acta     #
# Crystallographica Section E. It conforms to the requirements of Notes      #
# for Authors for Section E, and has been peer reviewed under the auspices   #
# of the IUCr Commission on Journals.                                        #
#                                                                            #
# Full details of the Crystallographic Information File format               #
# are given in the paper "The Crystallographic Information File (CIF):       #
# a New Standard Archive File for Crystallography" by S. R. Hall, F. H.      #
# Allen and I. D. Brown [Acta Cryst. (1991), A47, 655-685].                  #
#                                                                            #
# The current version of the core CIF dictionary is obtainable from          #
# ftp://ftp.iucr.org/pub/cif_core.dic. The current version number is 2.4.    #
#                                                                            #
# Software is freely available for graphical display of the structure(s) in  #
# this CIF.  For information consult the CIF home page http://www.iucr.org/  #
# cif/home.html                                                              #
#                                                                            #
# This file may be used for bona fide research purposes within the           #
# scientific community so long as proper attribution is given to the journal # 
# article from which it was obtained.                                        #
#                                                                            #
##############################################################################
                                             
data_I
_audit_creation_method     SHELXL-97
_chemical_name_systematic
;
6-Methyl-2-pyridyl <i>N</i>-acetyl-1-thio-\b-D-glucosaminide
methanol monosolvate
;
_chemical_name_common     ?
_chemical_formula_moiety     'C14 H20 N2 O5 S, C H4 O'
_chemical_formula_sum     'C15 H24 N2 O6 S'
_chemical_formula_iupac     'C14 H20 N2 O5 S, C H4 O'
_chemical_formula_weight     360.42
_chemical_melting_point     ?
_symmetry_cell_setting     orthorhombic
_symmetry_space_group_name_H-M     'P 21 21 21'
_symmetry_space_group_name_Hall     'P 2ac 2ab'
loop_
    _symmetry_equiv_pos_as_xyz
    'x, y, z'
    '-x+1/2, -y, z+1/2'
    'x+1/2, -y+1/2, -z'
    '-x, y+1/2, -z+1/2'
_cell_length_a     7.3841(15)
_cell_length_b     14.041(3)
_cell_length_c     17.038(4)
_cell_angle_alpha     90.00
_cell_angle_beta     90.00
_cell_angle_gamma     90.00
_cell_volume     1766.5(6)
_cell_formula_units_Z     4
_cell_measurement_reflns_used     12040
_cell_measurement_theta_min     1.88
_cell_measurement_theta_max     24.48
_cell_measurement_temperature     296(2)
_exptl_crystal_description     block
_exptl_crystal_colour     colourless
_exptl_crystal_size_max     0.510
_exptl_crystal_size_mid     0.27
_exptl_crystal_size_min     0.2
_exptl_crystal_density_diffrn     1.355
_exptl_crystal_density_meas     ?
_exptl_crystal_density_method     'not measured'
_exptl_crystal_F_000     768
_exptl_absorpt_coefficient_mu     0.216
_exptl_absorpt_correction_type     multi-scan
_exptl_absorpt_process_details     '(SADABS; Bruker, 2001)'
_exptl_absorpt_correction_T_min     0.932
_exptl_absorpt_correction_T_max     0.950
_exptl_special_details
;
;
_diffrn_ambient_temperature     296(2)
_diffrn_radiation_type     MoK\a
_diffrn_radiation_wavelength     0.71073
_diffrn_radiation_source     'fine-focus sealed tube'
_diffrn_radiation_monochromator     graphite
_diffrn_measurement_device_type     'Bruker SMART CCD area-detector'
_diffrn_measurement_method     '\f and \w scans'
_diffrn_detector_area_resol_mean     0
_diffrn_reflns_number     12687
_diffrn_reflns_av_R_equivalents     0.1606
_diffrn_reflns_av_sigmaI/netI     0.0900
_diffrn_reflns_theta_min     1.88
_diffrn_reflns_theta_max     25.20
_diffrn_reflns_theta_full     25.20
_diffrn_measured_fraction_theta_max     1.000
_diffrn_measured_fraction_theta_full     1.000
_diffrn_reflns_limit_h_min     -8
_diffrn_reflns_limit_h_max     8
_diffrn_reflns_limit_k_min     -16
_diffrn_reflns_limit_k_max     16
_diffrn_reflns_limit_l_min     -20
_diffrn_reflns_limit_l_max     20
_diffrn_standards_number     0
_diffrn_standards_interval_count     0
_diffrn_standards_interval_time     0
_diffrn_standards_decay_%     ?
_refine_special_details
;
Refinement of <i>F</i>^2^ against ALL reflections. The weighted <i>R</i>-factor
<i>wR</i> and goodness of fit <i>S</i> are based on <i>F</i>^2^, conventional
<i>R</i>-factors <i>R</i> are based on <i>F</i>, with <i>F</i> set to zero for
negative <i>F</i>^2^. The threshold expression of <i>F</i>^2^ >
\s(<i>F</i>^2^) is used only for calculating <i>R</i>-factors(gt) <i>etc</i>.
and is not relevant to the choice of reflections for refinement.
<i>R</i>-factors based on <i>F</i>^2^ are statistically about twice as large
as those based on <i>F</i>, and <i>R</i>- factors based on ALL data will be
even larger.
;
_reflns_number_total     3173
_reflns_number_gt     2997
_reflns_threshold_expression     I>2sigma(I)
_refine_ls_structure_factor_coef     Fsqd
_refine_ls_matrix_type     full
_refine_ls_R_factor_all     0.0682
_refine_ls_R_factor_gt     0.0658
_refine_ls_wR_factor_gt     0.1675
_refine_ls_wR_factor_ref     0.1704
_refine_ls_goodness_of_fit_ref     1.053
_refine_ls_restrained_S_all     1.053
_refine_ls_number_reflns     3173
_refine_ls_number_parameters     222
_refine_ls_number_restraints     0
_refine_ls_hydrogen_treatment     constr
_refine_ls_weighting_scheme     calc
_refine_ls_weighting_details
         'calc w=1/[\s^2^(Fo^2^)+(0.1077P)^2^+0.7600P] where P=(Fo^2^+2Fc^2^)/3'
_atom_sites_solution_hydrogens     geom
_atom_sites_solution_primary     direct
_atom_sites_solution_secondary     difmap
_refine_ls_shift/su_max     0.003
_refine_ls_shift/su_mean     0.000
_refine_diff_density_max     0.564
_refine_diff_density_min     -0.699
_refine_ls_extinction_method     none
_refine_ls_extinction_coef     ?
_refine_ls_abs_structure_details     'Flack (1983), 1334 Fiedel pairs'
_refine_ls_abs_structure_Flack     0.01(12)
loop_
    _atom_type_symbol
    _atom_type_description
    _atom_type_scat_dispersion_real
    _atom_type_scat_dispersion_imag
    _atom_type_scat_source
    'C' 'C' 0.0033 0.0016
                         'International Tables Vol C Tables 4.2.6.8 and 6.1.1.4'
    'H' 'H' 0.0000 0.0000
                         'International Tables Vol C Tables 4.2.6.8 and 6.1.1.4'
    'N' 'N' 0.0061 0.0033
                         'International Tables Vol C Tables 4.2.6.8 and 6.1.1.4'
    'O' 'O' 0.0106 0.0060
                         'International Tables Vol C Tables 4.2.6.8 and 6.1.1.4'
    'S' 'S' 0.1246 0.1234
                         'International Tables Vol C Tables 4.2.6.8 and 6.1.1.4'
_computing_data_collection     'SMART (Bruker, 2007)'
_computing_cell_refinement     'SAINT (Bruker, 2007)'
_computing_data_reduction     'SAINT (Bruker, 2007)'
_computing_structure_solution     'SHELXTL (Sheldrick, 2008)'
_computing_structure_refinement     'SHELXTL (Sheldrick, 2008)'
_computing_molecular_graphics     'SHELXTL (Sheldrick, 2008)'
_computing_publication_material     'SHELXTL (Sheldrick, 2008)'
loop_
    _atom_site_type_symbol
    _atom_site_label
    _atom_site_fract_x
    _atom_site_fract_y
    _atom_site_fract_z
    _atom_site_U_iso_or_equiv
    _atom_site_adp_type
    _atom_site_calc_flag
    _atom_site_refinement_flags
    _atom_site_occupancy
    _atom_site_disorder_assembly
    _atom_site_disorder_group
    S S1 0.80502(12) 0.14422(6) 0.34312(4) 0.0246(2) Uani d . 1 . .
    O O1 0.6461(3) 0.24215(17) 0.23124(11) 0.0209(5) Uani d . 1 . .
    O O2 0.3258(3) 0.26631(17) 0.13049(12) 0.0238(5) Uani d . 1 . .
    H H2A 0.3087 0.2660 0.0829 0.036 Uiso calc R 1 . .
    O O3 0.7290(3) 0.28865(18) 0.02141(12) 0.0243(5) Uani d . 1 . .
    H H3A 0.6376 0.3204 0.0135 0.036 Uiso calc R 1 . .
    O O4 0.9501(3) 0.12909(17) 0.04864(13) 0.0237(5) Uani d . 1 . .
    H H4A 0.8695 0.0906 0.0392 0.036 Uiso calc R 1 . .
    O O5 1.0621(4) -0.03011(17) 0.24234(16) 0.0327(6) Uani d . 1 . .
    O O6 0.8051(4) -0.00609(19) 0.51072(18) 0.0449(8) Uani d . 1 . .
    H H6 0.7982 0.0517 0.5048 0.067 Uiso calc R 1 . .
    N N1 1.0936(4) 0.1246(2) 0.20602(15) 0.0221(6) Uani d . 1 . .
    H H1A 1.1689 0.1711 0.2024 0.027 Uiso calc R 1 . .
    N N2 0.8034(4) 0.1914(2) 0.49004(14) 0.0232(6) Uani d . 1 . .
    C C1 0.8218(5) 0.2112(2) 0.25267(16) 0.0205(6) Uani d . 1 . .
    H H1B 0.9010 0.2665 0.2604 0.025 Uiso calc R 1 . .
    C C2 0.9047(4) 0.1441(2) 0.19007(17) 0.0191(6) Uani d . 1 . .
    H H2C 0.8369 0.0841 0.1891 0.023 Uiso calc R 1 . .
    C C3 0.8913(4) 0.1928(2) 0.10900(16) 0.0179(6) Uani d . 1 . .
    H H3B 0.9773 0.2460 0.1096 0.021 Uiso calc R 1 . .
    C C4 0.7073(4) 0.2349(2) 0.09201(15) 0.0186(6) Uani d . 1 . .
    H H4B 0.6190 0.1837 0.0837 0.022 Uiso calc R 1 . .
    C C5 0.6461(4) 0.2985(2) 0.15999(16) 0.0189(6) Uani d . 1 . .
    H H5A 0.7311 0.3516 0.1658 0.023 Uiso calc R 1 . .
    C C6 0.4550(4) 0.3376(2) 0.14950(17) 0.0211(7) Uani d . 1 . .
    H H6A 0.4181 0.3690 0.1976 0.025 Uiso calc R 1 . .
    H H6B 0.4562 0.3850 0.1081 0.025 Uiso calc R 1 . .
    C C7 0.8079(5) 0.2318(2) 0.41830(17) 0.0220(7) Uani d . 1 . .
    C C8 0.8187(5) 0.3293(2) 0.40626(18) 0.0272(7) Uani d . 1 . .
    H H8A 0.8197 0.3549 0.3559 0.033 Uiso calc R 1 . .
    C C9 0.8281(6) 0.3875(3) 0.4726(2) 0.0360(9) Uani d . 1 . .
    H H9A 0.8383 0.4532 0.4671 0.043 Uiso calc R 1 . .
    C C10 0.8221(5) 0.3470(3) 0.5465(2) 0.0343(8) Uani d . 1 . .
    H H10A 0.8265 0.3853 0.5910 0.041 Uiso calc R 1 . .
    C C11 0.8095(5) 0.2491(3) 0.55384(17) 0.0268(7) Uani d . 1 . .
    C C12 0.8040(6) 0.2002(3) 0.63295(18) 0.0342(8) Uani d . 1 . .
    H H12A 0.7956 0.1326 0.6255 0.051 Uiso calc R 1 . .
    H H12B 0.7005 0.2221 0.6619 0.051 Uiso calc R 1 . .
    H H12C 0.9123 0.2149 0.6616 0.051 Uiso calc R 1 . .
    C C13 1.1595(5) 0.0380(2) 0.22624(18) 0.0258(8) Uani d . 1 . .
    C C14 1.3633(5) 0.0325(3) 0.2284(2) 0.0370(9) Uani d . 1 . .
    H H14A 1.3997 -0.0307 0.2431 0.055 Uiso calc R 1 . .
    H H14B 1.4089 0.0773 0.2661 0.055 Uiso calc R 1 . .
    H H14C 1.4111 0.0473 0.1775 0.055 Uiso calc R 1 . .
    C C15 0.9488(6) -0.0426(3) 0.4639(3) 0.0419(10) Uani d . 1 . .
    H H15A 1.0311 0.0080 0.4511 0.063 Uiso calc R 1 . .
    H H15B 0.9002 -0.0691 0.4164 0.063 Uiso calc R 1 . .
    H H15C 1.0120 -0.0912 0.4925 0.063 Uiso calc R 1 . .
loop_
    _atom_site_aniso_label
    _atom_site_aniso_U_11
    _atom_site_aniso_U_22
    _atom_site_aniso_U_33
    _atom_site_aniso_U_12
    _atom_site_aniso_U_13
    _atom_site_aniso_U_23
    S1 0.0396(5) 0.0254(4) 0.0087(4) -0.0002(4) -0.0009(3) 0.0015(3)
    O1 0.0240(12) 0.0320(12) 0.0068(9) 0.0013(9) 0.0010(8) 0.0021(9)
    O2 0.0240(11) 0.0350(12) 0.0124(10) -0.0047(10) -0.0019(9) 0.0012(9)
    O3 0.0243(12) 0.0387(14) 0.0100(10) 0.0057(11) 0.0008(8) 0.0050(9)
    O4 0.0247(11) 0.0313(12) 0.0150(10) 0.0001(10) 0.0048(9) -0.0054(9)
    O5 0.0398(15) 0.0250(13) 0.0333(14) 0.0013(11) 0.0009(12) 0.0023(11)
    O6 0.0568(19) 0.0269(13) 0.0509(17) 0.0004(15) 0.0235(16) 0.0076(12)
    N1 0.0221(14) 0.0258(14) 0.0184(13) -0.0009(11) -0.0029(11) 0.0024(11)
    N2 0.0258(14) 0.0322(15) 0.0117(12) 0.0010(13) -0.0009(11) 0.0008(10)
    C1 0.0252(15) 0.0290(16) 0.0073(12) 0.0010(14) 0.0000(12) -0.0004(12)
    C2 0.0237(15) 0.0215(15) 0.0120(13) -0.0002(13) 0.0007(11) 0.0014(12)
    C3 0.0224(15) 0.0246(16) 0.0068(13) -0.0012(12) 0.0020(12) -0.0024(12)
    C4 0.0223(16) 0.0270(16) 0.0064(13) -0.0029(13) 0.0026(11) -0.0002(11)
    C5 0.0271(16) 0.0219(14) 0.0078(13) -0.0031(13) 0.0002(11) 0.0009(12)
    C6 0.0238(16) 0.0288(16) 0.0107(13) -0.0020(13) -0.0010(12) -0.0013(12)
    C7 0.0218(15) 0.0331(17) 0.0111(13) 0.0014(15) 0.0003(12) -0.0026(12)
    C8 0.0349(18) 0.0301(17) 0.0167(15) 0.0039(15) 0.0015(15) 0.0009(12)
    C9 0.045(2) 0.0299(18) 0.0335(19) 0.0033(17) 0.0035(18) -0.0029(15)
    C10 0.0397(19) 0.041(2) 0.0221(16) 0.0042(18) 0.0008(16) -0.0115(15)
    C11 0.0231(15) 0.045(2) 0.0124(14) 0.0043(15) -0.0010(13) -0.0036(14)
    C12 0.042(2) 0.052(2) 0.0090(14) 0.0022(19) -0.0021(15) -0.0020(14)
    C13 0.039(2) 0.0228(16) 0.0155(14) 0.0028(15) -0.0014(14) -0.0017(12)
    C14 0.036(2) 0.034(2) 0.041(2) 0.0059(16) -0.0039(17) 0.0026(16)
    C15 0.035(2) 0.037(2) 0.054(3) 0.0018(18) 0.009(2) 0.0094(19)
_geom_special_details
;
 All esds (except the esd in the dihedral angle between two l.s. planes)
 are estimated using the full covariance matrix.  The cell esds are taken
 into account individually in the estimation of esds in distances, angles
 and torsion angles; correlations between esds in cell parameters are only
 used when they are defined by crystal symmetry.  An approximate (isotropic)
 treatment of cell esds is used for estimating esds involving l.s. planes.
;
loop_
    _geom_bond_atom_site_label_1
    _geom_bond_atom_site_label_2
    _geom_bond_site_symmetry_2
    _geom_bond_distance
    _geom_bond_publ_flag
    S1 C7 . 1.776(3) ?
    S1 C1 . 1.810(3) ?
    O1 C1 . 1.416(4) ?
    O1 C5 . 1.449(3) ?
    O2 C6 . 1.420(4) ?
    O2 H2A . 0.8200 ?
    O3 C4 . 1.429(3) ?
    O3 H3A . 0.8200 ?
    O4 C3 . 1.431(4) ?
    O4 H4A . 0.8200 ?
    O5 C13 . 1.227(4) ?
    O6 C15 . 1.423(5) ?
    O6 H6 . 0.8200 ?
    N1 C13 . 1.355(4) ?
    N1 C2 . 1.447(4) ?
    N1 H1A . 0.8600 ?
    N2 C7 . 1.348(4) ?
    N2 C11 . 1.357(4) ?
    C1 C2 . 1.550(4) ?
    C1 H1B . 0.9800 ?
    C2 C3 . 1.545(4) ?
    C2 H2C . 0.9800 ?
    C3 C4 . 1.510(5) ?
    C3 H3B . 0.9800 ?
    C4 C5 . 1.531(4) ?
    C4 H4B . 0.9800 ?
    C5 C6 . 1.524(4) ?
    C5 H5A . 0.9800 ?
    C6 H6A . 0.9700 ?
    C6 H6B . 0.9700 ?
    C7 C8 . 1.386(5) ?
    C8 C9 . 1.397(5) ?
    C8 H8A . 0.9300 ?
    C9 C10 . 1.382(5) ?
    C9 H9A . 0.9300 ?
    C10 C11 . 1.383(5) ?
    C10 H10A . 0.9300 ?
    C11 C12 . 1.513(4) ?
    C12 H12A . 0.9600 ?
    C12 H12B . 0.9600 ?
    C12 H12C . 0.9600 ?
    C13 C14 . 1.507(6) ?
    C14 H14A . 0.9600 ?
    C14 H14B . 0.9600 ?
    C14 H14C . 0.9600 ?
    C15 H15A . 0.9600 ?
    C15 H15B . 0.9600 ?
    C15 H15C . 0.9600 ?
loop_
    _geom_angle_atom_site_label_1
    _geom_angle_atom_site_label_2
    _geom_angle_atom_site_label_3
    _geom_angle_site_symmetry_1
    _geom_angle_site_symmetry_3
    _geom_angle
    _geom_angle_publ_flag
    C7 S1 C1 . . 104.68(15) ?
    C1 O1 C5 . . 112.5(2) ?
    C6 O2 H2A . . 109.5 ?
    C4 O3 H3A . . 109.5 ?
    C3 O4 H4A . . 109.5 ?
    C15 O6 H6 . . 109.5 ?
    C13 N1 C2 . . 124.3(3) ?
    C13 N1 H1A . . 117.9 ?
    C2 N1 H1A . . 117.9 ?
    C7 N2 C11 . . 118.3(3) ?
    O1 C1 C2 . . 111.8(2) ?
    O1 C1 S1 . . 108.4(2) ?
    C2 C1 S1 . . 107.3(2) ?
    O1 C1 H1B . . 109.8 ?
    C2 C1 H1B . . 109.8 ?
    S1 C1 H1B . . 109.8 ?
    N1 C2 C3 . . 108.2(2) ?
    N1 C2 C1 . . 111.5(3) ?
    C3 C2 C1 . . 108.7(2) ?
    N1 C2 H2C . . 109.5 ?
    C3 C2 H2C . . 109.5 ?
    C1 C2 H2C . . 109.5 ?
    O4 C3 C4 . . 112.3(2) ?
    O4 C3 C2 . . 110.2(2) ?
    C4 C3 C2 . . 113.7(2) ?
    O4 C3 H3B . . 106.7 ?
    C4 C3 H3B . . 106.7 ?
    C2 C3 H3B . . 106.7 ?
    O3 C4 C3 . . 105.5(2) ?
    O3 C4 C5 . . 111.2(2) ?
    C3 C4 C5 . . 110.4(2) ?
    O3 C4 H4B . . 109.9 ?
    C3 C4 H4B . . 109.9 ?
    C5 C4 H4B . . 109.9 ?
    O1 C5 C6 . . 107.1(2) ?
    O1 C5 C4 . . 108.3(2) ?
    C6 C5 C4 . . 113.2(3) ?
    O1 C5 H5A . . 109.3 ?
    C6 C5 H5A . . 109.3 ?
    C4 C5 H5A . . 109.3 ?
    O2 C6 C5 . . 113.3(3) ?
    O2 C6 H6A . . 108.9 ?
    C5 C6 H6A . . 108.9 ?
    O2 C6 H6B . . 108.9 ?
    C5 C6 H6B . . 108.9 ?
    H6A C6 H6B . . 107.7 ?
    N2 C7 C8 . . 123.4(3) ?
    N2 C7 S1 . . 111.3(2) ?
    C8 C7 S1 . . 125.3(2) ?
    C7 C8 C9 . . 117.5(3) ?
    C7 C8 H8A . . 121.3 ?
    C9 C8 H8A . . 121.3 ?
    C10 C9 C8 . . 119.6(3) ?
    C10 C9 H9A . . 120.2 ?
    C8 C9 H9A . . 120.2 ?
    C9 C10 C11 . . 119.5(3) ?
    C9 C10 H10A . . 120.2 ?
    C11 C10 H10A . . 120.2 ?
    N2 C11 C10 . . 121.6(3) ?
    N2 C11 C12 . . 116.2(3) ?
    C10 C11 C12 . . 122.2(3) ?
    C11 C12 H12A . . 109.5 ?
    C11 C12 H12B . . 109.5 ?
    H12A C12 H12B . . 109.5 ?
    C11 C12 H12C . . 109.5 ?
    H12A C12 H12C . . 109.5 ?
    H12B C12 H12C . . 109.5 ?
    O5 C13 N1 . . 123.1(3) ?
    O5 C13 C14 . . 122.6(3) ?
    N1 C13 C14 . . 114.3(3) ?
    C13 C14 H14A . . 109.5 ?
    C13 C14 H14B . . 109.5 ?
    H14A C14 H14B . . 109.5 ?
    C13 C14 H14C . . 109.5 ?
    H14A C14 H14C . . 109.5 ?
    H14B C14 H14C . . 109.5 ?
    O6 C15 H15A . . 109.5 ?
    O6 C15 H15B . . 109.5 ?
    H15A C15 H15B . . 109.5 ?
    O6 C15 H15C . . 109.5 ?
    H15A C15 H15C . . 109.5 ?
    H15B C15 H15C . . 109.5 ?
loop_
    _geom_hbond_atom_site_label_D
    _geom_hbond_atom_site_label_H
    _geom_hbond_atom_site_label_A
    _geom_hbond_site_symmetry_A
    _geom_hbond_distance_DH
    _geom_hbond_distance_HA
    _geom_hbond_distance_DA
    _geom_hbond_angle_DHA
    N1 H1A O2 1_655 0.86 2.15 2.925(4) 149
    O2 H2A O3 3_455 0.82 2.02 2.794(3) 156
    O3 H3A O4 3_455 0.82 1.88 2.646(3) 155
    O4 H4A O6 2_654 0.82 1.82 2.637(4) 176
    O6 H6 N2 . 0.82 1.98 2.795(4) 175
    C8 H8A O5 4_755 0.93 2.48 3.329(4) 151
    C12 H12C O1 3_556 0.96 2.58 3.520(4) 165
    C15 H15C O3 4_745 0.96 2.56 3.367(5) 142
data_global
_journal_date_recd_electronic     2010-08-31
_journal_date_accepted     2010-09-09
_journal_name_full     'Acta Crystallographica, Section E'
_journal_year     2010
_journal_volume     66
_journal_issue     10
_journal_page_first     o2561
_journal_page_last     o2561
_journal_paper_category     QO
_journal_coeditor_code     XU5024
_publ_contact_author_name     'Hong-Ze Liang'
_publ_contact_author_address
;
Faculty of Materials Science and Chemical Engineering,
Ningbo University,
Ningbo, Zhejiang
315211, People's Republic of China
;
_publ_contact_author_email     'lianghongze@nbu.edu.cn'
_publ_contact_author_fax     '0086-574-87600784'
_publ_contact_author_phone     '0086-574-87600784'
_publ_section_title
;
6-Methyl-2-pyridyl <i>N</i>-acetyl-1-thio-\b-<i>D</i>-glucosaminide methanol
monosolvate
;
loop_
    _publ_author_name
    _publ_author_footnote
    _publ_author_address
    'Bo Chen' .
;
Faculty of Materials Science and Chemical Engineering,
Ningbo University,
Zhejiang 315211,
People's Republic of China
;
    'Miao Guo' .
;
Faculty of Materials Science and Chemical Engineering,
Ningbo University,
Zhejiang 315211,
People's Republic of China
;
    'Wei-Hua Jin' .
;
Faculty of Materials Science and Chemical Engineering,
Ningbo University,
Zhejiang 315211,
People's Republic of China
;
    'Yan-Wei Wang' .
;
Faculty of Materials Science and Chemical Engineering,
Ningbo University,
Zhejiang 315211,
People's Republic of China
;
    'Hong-Ze Liang' .
;
Faculty of Materials Science and Chemical Engineering,
Ningbo University,
Zhejiang 315211,
People's Republic of China
;
