# Supplementary material for: 6-Methyl-2-pyridyl N-acetyl-1-thio-β-d-glucosa­minide methanol monosolvate
Source: Acta Crystallogr Sect E Struct Rep Online. 2010 Sep 15;66(Pt 10):o2561. doi: 10.1107/S1600536810036238 (PMC2983228; doi:10.1107/S1600536810036238)
Supplement: Supplementary file 2 [file e-66-o2561-Isup2.hkl]

#
# h,k,l, Fc-squared, Fo-squared, sigma(Fo-squared) and status flag
#
data_I
_shelx_title ' TREF in P2(1)2(1)2(1)'
_shelx_refln_list_code          4
_shelx_F_calc_maximum      172.02
_exptl_crystal_F_000       768.00
_reflns_d_resolution_high  0.8347
 
loop_
 _symmetry_equiv_pos_as_xyz
 'x, y, z'
 '-x+1/2, -y, z+1/2'
 'x+1/2, -y+1/2, -z'
 '-x, y+1/2, -z+1/2'
 
_cell_length_a     7.3841
_cell_length_b    14.0414
_cell_length_c    17.0377
_cell_angle_alpha  90.000
_cell_angle_beta   90.000
_cell_angle_gamma  90.000
 
_shelx_F_squared_multiplier     1.000
 
loop_
 _refln_index_h
 _refln_index_k
 _refln_index_l
 _refln_F_squared_calc
 _refln_F_squared_meas
 _refln_F_squared_sigma
 _refln_observed_status
   2   0   0    21836.02    17096.42   1123.91 o
   4   0   0     1324.77     1308.93     93.30 o
   6   0   0     1302.53     1214.03     26.19 o
   8   0   0     1821.13     1795.33     38.16 o
   1   1   0      207.51      143.85      4.32 o
   2   1   0    14983.70    12156.75    360.11 o
   3   1   0      508.08      442.77     15.54 o
   4   1   0     2657.10     2174.91     75.12 o
   5   1   0      392.61      362.57      8.47 o
   6   1   0     2023.75     1777.33     95.86 o
   7   1   0      166.97      169.42      9.00 o
   8   1   0        3.48        7.11      5.09 o
   0   2   0    29589.35    16671.81   5140.20 o
   1   2   0     8144.38     6451.78    102.19 o
   2   2   0    15211.21    12677.12    454.92 o
   3   2   0     1055.15      745.56     30.58 o
   4   2   0        4.08        3.25      1.01 o
   5   2   0      126.75       92.69      4.58 o
   6   2   0      649.34      620.43     20.82 o
   7   2   0      470.95      506.49     19.41 o
   8   2   0      158.33      164.75     16.44 o
   1   3   0     4160.71     4085.08    358.69 o
   2   3   0      253.10      220.99     15.24 o
   3   3   0     1393.22     1384.68     78.95 o
   4   3   0       95.47      119.10      8.75 o
   5   3   0       60.52       41.59      2.94 o
   6   3   0        3.58        2.99      2.05 o
   7   3   0      245.39      241.45     10.41 o
   8   3   0        3.77        0.00      4.32 o
   0   4   0     2566.30     2857.65    686.23 o
   1   4   0     9755.73     9066.04    757.70 o
   2   4   0     3168.94     3255.14    252.47 o
   3   4   0     1407.64     1350.16    114.55 o
   4   4   0       29.05       25.45      3.81 o
   5   4   0      248.98      219.64     11.42 o
   6   4   0      367.38      367.31     21.40 o
   7   4   0      274.60      222.15     71.50 o
   8   4   0        8.85        8.76      7.91 o
   1   5   0     2063.07     2107.20    188.40 o
   2   5   0     2579.85     2425.55    235.52 o
   3   5   0      184.94      199.43     24.23 o
   4   5   0      473.93      361.60     40.01 o
   5   5   0      251.99      233.15     22.58 o
   6   5   0      588.46      495.48     43.75 o
   7   5   0       76.56       89.60      8.42 o
   8   5   0        1.85        0.00      4.85 o
   0   6   0     2155.57     2707.50    645.78 o
   1   6   0     1780.57     1776.00    165.41 o
   2   6   0        1.17       13.28      2.08 o
   3   6   0     2281.78     2499.06    350.75 o
   4   6   0       36.41       39.27      5.20 o
   5   6   0      591.92      640.49     77.19 o
   6   6   0       46.67       61.59      5.37 o
   7   6   0      237.21      235.17     23.53 o
   8   6   0       38.44       53.21      5.99 o
   1   7   0        6.52        3.95      1.08 o
   2   7   0      223.56      306.68     35.67 o
   3   7   0       49.74       34.93      5.80 o
   4   7   0       82.42       90.62     13.50 o
   5   7   0      425.21      405.09     54.82 o
   6   7   0       18.49       17.15      4.47 o
   7   7   0        4.76        2.16      2.94 o
   8   7   0       93.90      135.66     11.68 o
   0   8   0     3314.62     3818.58    837.25 o
   1   8   0      199.80      228.11     26.50 o
   2   8   0      155.22      136.22     17.88 o
   3   8   0      154.16      229.12     36.85 o
   4   8   0        7.36        5.38      2.56 o
   5   8   0        9.63       21.17      3.81 o
   6   8   0       54.05       54.79      9.76 o
   7   8   0        2.76        1.57      3.11 o
   1   9   0      670.60      635.89     69.88 o
   2   9   0      421.92      415.75     43.94 o
   3   9   0      145.41      204.71     33.67 o
   4   9   0       14.70       11.23      3.72 o
   5   9   0      318.45      354.26     65.90 o
   6   9   0      235.93      266.64     36.30 o
   7   9   0      190.83      249.15     38.82 o
   0  10   0     1446.00     1660.67    334.35 o
   1  10   0       42.19       29.41      4.04 o
   2  10   0        4.46        0.67      1.63 o
   3  10   0      218.60      251.18     40.05 o
   4  10   0       11.96       13.34      4.67 o
   5  10   0      105.82      143.83     28.47 o
   6  10   0       58.31       79.64     17.52 o
   7  10   0       33.04       29.10      4.96 o
   1  11   0      367.36      373.66     42.11 o
   2  11   0       42.78       71.72     14.81 o
   3  11   0       46.22       51.44      7.36 o
   4  11   0      126.51      117.41     18.15 o
   5  11   0        0.01        0.00      3.03 o
   6  11   0       53.09       48.62      5.40 o
   0  12   0      665.29      651.00    107.67 o
   1  12   0      257.43      278.30     18.02 o
   2  12   0       60.95       54.46      4.64 o
   3  12   0      161.75      149.92     13.51 o
   4  12   0       25.86       15.55      3.83 o
   5  12   0      202.63      207.53     11.23 o
   6  12   0       83.70       75.96      6.43 o
   1  13   0     1452.63     1316.77     30.43 o
   2  13   0       27.98       25.25      4.90 o
   3  13   0        1.07        0.00      2.95 o
   4  13   0       95.75       98.38      6.30 o
   5  13   0      109.21       96.74      6.73 o
   0  14   0       48.72       49.93      8.01 o
   1  14   0      219.62      201.58      7.32 o
   2  14   0      284.46      275.90     18.18 o
   3  14   0      163.14      161.78      9.32 o
   4  14   0       90.67       91.89      8.31 o
   1  15   0      163.64      135.56      8.49 o
   2  15   0      183.21      192.30      9.85 o
   3  15   0        4.40        0.00      3.99 o
   4  15   0        3.08        8.13      5.21 o
   0  16   0       16.93       15.45      6.78 o
   1  16   0      203.35      216.31     14.79 o
   2  16   0        2.59        6.36      4.83 o
   1   0   1     2134.58     1757.56     77.95 o
   2   0   1    11747.83     9115.10    318.75 o
   3   0   1        9.13       18.14      1.22 o
   4   0   1    13073.66    10850.05    294.01 o
   5   0   1        2.09        1.61      1.24 o
   6   0   1     1520.20     1463.70     28.83 o
   7   0   1      583.04      579.53     14.52 o
   8   0   1      119.59      126.93      8.99 o
  -8   1   1      326.13      304.04     12.19 o
  -7   1   1       60.60       75.51      8.76 o
  -6   1   1      769.70      675.47     11.88 o
  -5   1   1      571.05      494.85     17.74 o
  -4   1   1      511.61      442.77     16.48 o
  -3   1   1       64.84       34.26      1.91 o
  -2   1   1     5125.50     3592.87    479.89 o
  -1   1   1     6600.70     5540.58    173.71 o
   0   1   1       83.66       84.52      5.65 o
   1   1   1     6567.70     5246.88    605.53 o
   2   1   1     5160.71     4471.81     82.44 o
   3   1   1       64.73       39.29      1.46 o
   4   1   1      510.31      455.38     17.05 o
   5   1   1      576.80      485.92     23.20 o
   6   1   1      755.59      700.29     16.35 o
   7   1   1       58.47       88.28     10.36 o
   8   1   1      324.60      308.32     17.52 o
  -8   2   1      103.39      116.70     12.58 o
  -7   2   1       69.46       63.69      5.45 o
  -6   2   1      232.05      223.09      7.03 o
  -5   2   1       57.81       55.69      3.16 o
  -4   2   1     2282.13     1943.72     85.62 o
  -3   2   1     3147.49     2589.32     78.60 o
  -2   2   1      922.00      779.40     25.17 o
  -1   2   1     1816.03     1692.17     90.88 o
   0   2   1     6081.46     5776.20    588.33 o
   1   2   1     1775.92     1769.43    140.34 o
   2   2   1      904.10      844.04     44.93 o
   3   2   1     3127.87     2672.08     97.05 o
   4   2   1     2269.17     1985.91     95.26 o
   5   2   1       59.92       56.63      4.46 o
   6   2   1      238.52      230.06     13.15 o
   7   2   1       67.48       72.54      9.89 o
   8   2   1      108.21      106.89     19.08 o
  -8   3   1       79.15       79.56      7.86 o
  -7   3   1       57.23       57.96      5.09 o
  -6   3   1      121.71       97.94     22.76 o
  -5   3   1      408.11      368.59     17.24 o
  -4   3   1      287.76      267.78     12.40 o
  -3   3   1      419.31      401.03     18.78 o
  -2   3   1     3152.76     2704.79    161.12 o
  -1   3   1     7001.40     6573.30    381.62 o
   0   3   1       29.82       63.29      8.29 o
   1   3   1     7037.82     6816.25    613.01 o
   2   3   1     3122.14     2757.46    181.95 o
   3   3   1      434.14      433.84     31.90 o
   4   3   1      291.72      280.00     17.16 o
   5   3   1      419.29      384.14     22.87 o
   6   3   1      124.53      107.97     14.75 o
   7   3   1       55.70       64.91      6.60 o
   8   3   1       77.06       91.58     11.78 o
  -8   4   1       50.93       65.78      6.08 o
  -7   4   1       24.48       27.55      4.99 o
  -6   4   1      395.55      381.96     18.70 o
  -5   4   1      141.16      110.34      8.57 o
  -4   4   1      302.15      193.28     14.20 o
  -3   4   1     4959.56     4796.72    346.71 o
  -2   4   1      265.76      276.06     29.17 o
  -1   4   1     3543.80     3775.49    327.44 o
   0   4   1        1.11       13.14      2.46 o
   1   4   1     3544.85     3564.32    317.65 o
   2   4   1      263.54      287.24     27.57 o
   3   4   1     4972.96     5001.99    456.04 o
   4   4   1      301.01      201.05     14.17 o
   5   4   1      148.48      126.54     12.57 o
   6   4   1      395.42      396.78     27.80 o
   7   4   1       22.96       34.03      5.70 o
   8   4   1       52.70       75.37     11.21 o
  -8   5   1       40.03       42.13     11.54 o
  -7   5   1      100.76       91.66      6.10 o
  -6   5   1      489.13      470.26     35.07 o
  -5   5   1      408.46      443.35     41.55 o
  -4   5   1        8.04        8.97      1.93 o
  -3   5   1      670.38      683.87     74.01 o
  -2   5   1     2768.06     2659.39    243.11 o
  -1   5   1     1517.73     1559.50    159.09 o
   0   5   1     2623.69     2792.20    382.27 o
   1   5   1     1489.79     1448.41    120.26 o
   2   5   1     2778.62     2832.74    291.07 o
   3   5   1      659.47      673.30     74.75 o
   4   5   1        8.47        8.66      1.96 o
   5   5   1      412.31      453.02     39.64 o
   6   5   1      491.03      477.35     40.70 o
   7   5   1      105.52      103.60      5.23 o
   8   5   1       39.35       65.10     11.02 o
  -8   6   1      100.39      122.59      9.15 o
  -7   6   1       31.00       36.15      6.50 o
  -6   6   1      150.08      141.68     16.25 o
  -5   6   1      103.82      103.37     14.24 o
  -4   6   1      912.52      781.06     97.50 o
  -3   6   1     1439.87     1557.15    218.09 o
  -2   6   1      369.73      353.34     40.02 o
  -1   6   1     1486.89     1529.08    152.64 o
   0   6   1     2083.33     2060.55    297.41 o
   1   6   1     1514.16     1508.14    128.87 o
   2   6   1      353.52      353.48     42.14 o
   3   6   1     1458.16     1638.70    192.77 o
   4   6   1      910.72      781.33     95.71 o
   5   6   1      105.20      107.52     12.10 o
   6   6   1      155.44      157.83     13.44 o
   7   6   1       28.89       30.90      4.51 o
   8   6   1       98.30      144.53     23.04 o
  -8   7   1       38.05       60.57     13.94 o
  -7   7   1       35.36       31.79      6.12 o
  -6   7   1      122.54      119.75     17.78 o
  -5   7   1      178.81      177.49     25.49 o
  -4   7   1      554.14      523.57     74.49 o
  -3   7   1      505.55      476.67     76.95 o
  -2   7   1      112.63      121.98     14.81 o
  -1   7   1      236.90      225.17     24.18 o
   0   7   1        4.92        8.03      1.22 o
   1   7   1      237.30      216.79     19.54 o
   2   7   1      118.97      127.21     14.21 o
   3   7   1      511.95      485.77     59.99 o
   4   7   1      561.01      516.91     83.74 o
   5   7   1      172.02      168.75     27.56 o
   6   7   1      120.73      121.47     14.85 o
   7   7   1       33.78       33.20      7.11 o
   8   7   1       37.62       62.22      6.45 o
  -7   8   1      101.77      112.71     12.57 o
  -6   8   1       88.23      111.28     12.46 o
  -5   8   1      171.90      159.53     23.23 o
  -4   8   1      475.99      503.33     84.56 o
  -3   8   1       96.68      110.90      4.92 o
  -2   8   1      835.58      873.31     73.21 o
  -1   8   1      229.47      284.50     35.06 o
   0   8   1      332.06      267.82     37.53 o
   1   8   1      220.79      257.84     27.24 o
   2   8   1      831.36      829.58     73.82 o
   3   8   1      101.17      148.02     24.34 o
   4   8   1      483.50      502.58     85.72 o
   5   8   1      165.25      152.22     27.61 o
   6   8   1       90.68      107.70     14.02 o
   7   8   1      105.24      114.70     16.09 o
  -7   9   1       34.51       38.72     10.95 o
  -6   9   1       28.70       31.18      5.03 o
  -5   9   1      200.70      229.07     39.03 o
  -4   9   1       16.32       28.50      9.48 o
  -3   9   1       82.02      110.29     18.06 o
  -2   9   1      447.65      467.48     55.59 o
  -1   9   1      166.14      126.01     14.57 o
   0   9   1        0.96        2.59      1.25 o
   1   9   1      161.29      118.78     11.49 o
   2   9   1      448.64      460.14     48.46 o
   3   9   1       86.35      111.97     17.50 o
   4   9   1       17.79       21.68      4.48 o
   5   9   1      202.38      221.89     38.71 o
   6   9   1       30.15       36.96      6.81 o
   7   9   1       33.56       34.62      5.76 o
  -7  10   1       91.81       93.71      6.74 o
  -6  10   1       38.13       36.84      5.04 o
  -5  10   1       78.23       71.38      5.53 o
  -4  10   1       59.67       64.76     12.66 o
  -3  10   1       94.14       95.24     16.68 o
  -2  10   1      111.98      118.89     16.37 o
  -1  10   1       32.97       36.14      4.12 o
   0  10   1      674.54      730.25     82.86 o
   1  10   1       34.15       39.92      4.94 o
   2  10   1      115.67      123.17     12.93 o
   3  10   1       90.24       96.07     14.60 o
   4  10   1       55.76       57.17      7.92 o
   5  10   1       80.34       86.92     14.89 o
   6  10   1       36.48       40.60      7.71 o
   7  10   1       89.31      112.78     15.71 o
  -6  11   1      112.40      100.78      6.61 o
  -5  11   1       73.19       74.08      5.72 o
  -4  11   1       99.27       88.50      5.68 o
  -3  11   1       53.81       49.29      6.00 o
  -2  11   1       97.39       91.69     11.24 o
  -1  11   1      128.69      128.30     15.57 o
   0  11   1      398.50      478.01     51.53 o
   1  11   1      125.81      120.75     12.71 o
   2  11   1      102.40      112.66     14.58 o
   3  11   1       51.74       55.29      7.38 o
   4  11   1       98.89      125.43     26.01 o
   5  11   1       76.28       80.93     12.25 o
   6  11   1      113.54      133.42     22.93 o
  -6  12   1        5.43        9.58      4.11 o
  -5  12   1        2.26        1.70      3.43 o
  -4  12   1       20.07       19.15      4.04 o
  -3  12   1       52.54       54.61      4.82 o
  -2  12   1      131.55      120.37      7.58 o
  -1  12   1      440.39      473.13     34.80 o
   0  12   1      840.88      838.97     78.74 o
   1  12   1      428.11      556.15     95.11 o
   2  12   1      130.14      167.07     46.13 o
   3  12   1       51.51       56.69      8.25 o
   4  12   1       19.30       20.12      3.92 o
   5  12   1        2.15        0.00      3.21 o
   6  12   1        5.83        6.27      4.02 o
  -5  13   1       20.24       22.00      4.59 o
  -4  13   1       11.00        6.76      3.61 o
  -3  13   1      161.17      157.44      6.98 o
  -2  13   1       35.70       42.10      4.40 o
  -1  13   1      151.16      150.91     11.02 o
   0  13   1       34.07       25.18      3.32 o
   1  13   1      150.25      153.23      8.43 o
   2  13   1       35.54       32.20      5.19 o
   3  13   1      159.65      150.62      8.67 o
   4  13   1       11.40       10.13      4.66 o
   5  13   1       19.55       21.82      5.73 o
  -4  14   1       80.61      100.17      8.25 o
  -3  14   1      289.04      273.88     11.29 o
  -2  14   1      122.75      116.86      9.56 o
  -1  14   1      179.56      161.51      8.59 o
   0  14   1       16.69       17.26      4.57 o
   1  14   1      175.73      168.22      6.86 o
   2  14   1      118.66      110.56      7.85 o
   3  14   1      282.60      282.04     11.52 o
   4  14   1       80.38       91.55      8.37 o
  -3  15   1       84.86       80.38      7.89 o
  -2  15   1      416.62      397.86     13.22 o
  -1  15   1      210.25      220.44     11.59 o
   0  15   1        1.02        0.64      3.73 o
   1  15   1      207.52      205.64     12.25 o
   2  15   1      408.52      394.31     22.23 o
   3  15   1       87.36       90.56      8.22 o
  -2  16   1        9.27       20.96      5.55 o
  -1  16   1      233.27      238.55     15.45 o
   0  16   1      121.57      141.38      8.72 o
   1  16   1      232.53      221.68     14.89 o
   2  16   1        9.45       19.35      5.46 o
   0   0   2      202.46      200.92     17.71 o
   1   0   2      452.81      346.24     86.58 o
   2   0   2     3577.76     3642.00    146.38 o
   3   0   2      139.71      115.48      3.75 o
   4   0   2     3920.02     3619.78    108.88 o
   5   0   2       32.25       24.36      1.78 o
   6   0   2        5.86        3.99      3.52 o
   7   0   2      587.19      571.19     27.46 o
   8   0   2      124.89      144.65     12.81 o
  -8   1   2      136.00      145.63      9.26 o
  -7   1   2       18.80       14.63      4.66 o
  -6   1   2      100.67       97.12      4.87 o
  -5   1   2     2316.11     1962.00     72.72 o
  -4   1   2      568.61      543.14     24.94 o
  -3   1   2     6034.04     5163.80    362.84 o
  -2   1   2     2190.18     1957.60     78.31 o
  -1   1   2     2704.80     2651.67     98.14 o
   0   1   2       58.87       73.33      4.64 o
   1   1   2     2675.49     2721.78    123.15 o
   2   1   2     2150.15     1875.12    163.83 o
   3   1   2     6069.69     5277.36    118.35 o
   4   1   2      557.73      520.50     21.72 o
   5   1   2     2307.56     1978.05    100.52 o
   6   1   2      100.89      112.21      6.75 o
   7   1   2       20.35       25.53      7.73 o
   8   1   2      133.01      156.43     20.68 o
  -8   2   2       12.39        8.99      7.30 o
  -7   2   2      168.15      160.29      7.11 o
  -6   2   2      399.82      360.12     11.16 o
  -5   2   2       34.41       29.53      2.55 o
  -4   2   2      781.21      677.95     59.10 o
  -3   2   2     2031.35     1742.49     40.73 o
  -2   2   2      333.91      255.28      6.23 o
  -1   2   2     1956.49     1662.62     41.66 o
   0   2   2      978.24     1152.14     76.94 o
   1   2   2     1937.11     1751.06    143.24 o
   2   2   2      352.41      332.16     18.36 o
   3   2   2     2032.40     1933.87     72.69 o
   4   2   2      798.69      683.09     24.42 o
   5   2   2       33.24       31.93      3.07 o
   6   2   2      405.88      373.79     33.81 o
   7   2   2      165.57      185.88     13.28 o
   8   2   2       11.56        3.30      7.44 o
  -8   3   2       80.17       95.00      6.78 o
  -7   3   2      123.96      112.71      5.44 o
  -6   3   2      356.58      336.05     14.45 o
  -5   3   2       50.47       53.12      3.27 o
  -4   3   2      145.86      156.91      8.09 o
  -3   3   2      546.02      496.86     20.01 o
  -2   3   2     1571.15     1406.96     57.62 o
  -1   3   2    10144.62     9308.76    464.35 o
   0   3   2      494.20      400.98     45.17 o
   1   3   2    10106.89     9529.46    530.57 o
   2   3   2     1557.83     1516.14    105.01 o
   3   3   2      535.80      549.69     32.45 o
   4   3   2      148.58      171.00      8.06 o
   5   3   2       53.65       61.62      4.04 o
   6   3   2      352.92      282.96     53.79 o
   7   3   2      126.39      134.95     18.61 o
   8   3   2       78.05      103.45     12.34 o
  -8   4   2       28.20       33.36      6.84 o
  -7   4   2       29.46       38.98      7.90 o
  -6   4   2      544.43      486.54     27.89 o
  -5   4   2       72.20       61.04      3.49 o
  -4   4   2      687.06      631.50     32.82 o
  -3   4   2      393.21      362.97     22.46 o
  -2   4   2     1292.05     1241.30     98.14 o
  -1   4   2     1648.24     1765.89    154.30 o
   0   4   2        1.94        2.75      0.72 o
   1   4   2     1657.19     1599.00    131.30 o
   2   4   2     1309.23     1336.15    122.37 o
   3   4   2      388.59      415.67     36.07 o
   4   4   2      702.20      696.82     61.01 o
   5   4   2       73.70       64.69      4.54 o
   6   4   2      553.51      537.11     34.74 o
   7   4   2       31.49       27.06     25.86 o
   8   4   2       27.12       33.54      9.52 o
  -8   5   2        2.86        3.17      3.32 o
  -7   5   2       92.43      109.20     11.64 o
  -6   5   2      126.92      118.38     10.16 o
  -5   5   2      525.29      524.60     39.42 o
  -4   5   2      786.84      673.24     55.90 o
  -3   5   2       13.21       11.01      1.77 o
  -2   5   2      236.68      223.25     22.33 o
  -1   5   2      730.16      803.24     73.75 o
   0   5   2        5.96       10.43      1.69 o
   1   5   2      743.30      760.98     69.20 o
   2   5   2      230.36      238.54     24.95 o
   3   5   2       15.03       14.89      1.65 o
   4   5   2      788.46      694.60     76.28 o
   5   5   2      511.62      524.82     49.83 o
   6   5   2      127.50      120.90     13.33 o
   7   5   2       88.64      100.92      7.80 o
   8   5   2        2.91        0.00      7.73 o
  -8   6   2       35.36       34.33      7.34 o
  -7   6   2      204.17      222.98     18.07 o
  -6   6   2       48.59       49.08      7.51 o
  -5   6   2       52.32       49.35      4.44 o
  -4   6   2       99.03      105.20     13.51 o
  -3   6   2      867.37      907.82    114.70 o
  -2   6   2      745.15      709.09     59.17 o
  -1   6   2      688.41      734.70     78.03 o
   0   6   2       11.25       13.15      2.04 o
   1   6   2      670.42      653.77     58.74 o
   2   6   2      759.47      741.56     80.67 o
   3   6   2      861.31      949.47    105.21 o
   4   6   2       93.29      105.68     18.32 o
   5   6   2       54.67       46.18      4.91 o
   6   6   2       44.54       45.94      7.51 o
   7   6   2      205.54      224.85     24.18 o
   8   6   2       35.43       51.88      7.64 o
  -7   7   2       12.23       18.63      4.65 o
  -6   7   2       31.77       28.25      3.79 o
  -5   7   2      119.58      110.05     14.06 o
  -4   7   2      477.60      476.41     69.39 o
  -3   7   2      283.49      314.07     46.92 o
  -2   7   2     1789.19     1807.00    166.24 o
  -1   7   2       80.07       82.20      9.88 o
   0   7   2      107.57       72.96      9.02 o
   1   7   2       77.95       70.06      5.70 o
   2   7   2     1829.00     1869.28    204.11 o
   3   7   2      288.36      330.27     42.04 o
   4   7   2      473.75      458.35     66.23 o
   5   7   2      118.55      114.36     18.86 o
   6   7   2       30.35       20.60      4.22 o
   7   7   2       11.96       14.27      3.45 o
  -7   8   2       47.11       52.32      7.68 o
  -6   8   2      128.55      152.30     21.84 o
  -5   8   2      311.55      339.06     53.42 o
  -4   8   2      159.19      203.17     35.80 o
  -3   8   2      342.28      349.92     57.58 o
  -2   8   2       37.52       54.19      5.19 o
  -1   8   2      496.76      590.83     76.85 o
   0   8   2       22.77       31.33      3.56 o
   1   8   2      497.59      522.88     47.10 o
   2   8   2       34.77       50.07      5.85 o
   3   8   2      347.75      343.13     54.87 o
   4   8   2      150.52      185.40     30.01 o
   5   8   2      315.14      344.80     53.71 o
   6   8   2      135.39      168.72     26.21 o
   7   8   2       44.82       44.70      5.56 o
  -7   9   2       41.98       46.27      5.38 o
  -6   9   2       63.21       57.48      5.27 o
  -5   9   2      393.04      451.94     80.83 o
  -4   9   2       81.72       97.02     18.30 o
  -3   9   2      705.87      831.97    140.08 o
  -2   9   2      104.62      111.94     15.14 o
  -1   9   2       33.00       26.21      3.10 o
   0   9   2       63.15       61.44      6.13 o
   1   9   2       34.63       20.73      2.46 o
   2   9   2      100.55      101.11     12.03 o
   3   9   2      710.41      792.96    126.31 o
   4   9   2       85.34      101.45     17.07 o
   5   9   2      388.66      445.92     66.12 o
   6   9   2       65.72       78.35     11.83 o
   7   9   2       41.55       54.43     10.59 o
  -7  10   2       71.39       84.54      6.73 o
  -6  10   2       10.40        9.65      3.75 o
  -5  10   2       40.89       37.36      4.56 o
  -4  10   2      645.51      488.97     23.65 o
  -3  10   2      196.64      154.73      9.67 o
  -2  10   2      576.40      486.86     36.41 o
  -1  10   2     1181.68     1229.11    146.84 o
   0  10   2     1365.72     1304.28    147.14 o
   1  10   2     1188.98     1116.65    110.07 o
   2  10   2      579.01      579.43     66.36 o
   3  10   2      189.39      180.18     29.58 o
   4  10   2      649.20      627.53    107.05 o
   5  10   2       40.44       47.37      6.11 o
   6  10   2        9.67       15.13      3.96 o
   7  10   2       71.16      108.64     15.30 o
  -6  11   2      148.53      138.12      7.41 o
  -5  11   2      154.52      137.39     10.73 o
  -4  11   2       55.05       60.72      5.12 o
  -3  11   2      412.29      351.00     26.15 o
  -2  11   2      601.25      547.05     52.60 o
  -1  11   2      323.82      305.19     19.08 o
   0  11   2      503.07      498.32     50.57 o
   1  11   2      320.81      329.18     45.59 o
   2  11   2      594.65      649.57     73.07 o
   3  11   2      419.54      428.46     60.52 o
   4  11   2       53.74       67.59     11.68 o
   5  11   2      151.25      172.59     29.25 o
   6  11   2      151.00      162.70     25.84 o
  -6  12   2      200.53      213.13      8.92 o
  -5  12   2        3.78        0.53      3.42 o
  -4  12   2      956.79      855.97     42.38 o
  -3  12   2       17.16       15.68      3.71 o
  -2  12   2      845.82      809.41     75.17 o
  -1  12   2       75.01       71.50      6.08 o
   0  12   2      206.12      157.69     16.85 o
   1  12   2       76.53       90.20     13.85 o
   2  12   2      851.19     1068.72    276.48 o
   3  12   2       16.44       18.39      5.89 o
   4  12   2      946.68     1111.61    248.51 o
   5  12   2        4.26        5.51      4.12 o
   6  12   2      196.80      199.70     10.72 o
  -5  13   2       63.91       59.84      5.93 o
  -4  13   2      300.78      296.78     11.31 o
  -3  13   2      354.61      324.40     19.59 o
  -2  13   2      115.95      101.80      5.94 o
  -1  13   2      342.45      335.87     20.91 o
   0  13   2      713.34      727.24     59.13 o
   1  13   2      336.17      385.38     61.60 o
   2  13   2      114.62      130.79     30.32 o
   3  13   2      365.58      322.66     11.71 o
   4  13   2      298.32      281.51     11.55 o
   5  13   2       64.36       59.65      7.37 o
  -4  14   2       58.01       52.19      5.69 o
  -3  14   2      105.56      110.20      6.61 o
  -2  14   2      314.42      301.53     20.26 o
  -1  14   2       42.68       52.06      5.19 o
   0  14   2        3.78        6.50      3.65 o
   1  14   2       39.37       43.14      5.04 o
   2  14   2      309.64      266.14     27.56 o
   3  14   2      104.38      103.81     14.60 o
   4  14   2       57.72       50.02      9.66 o
  -3  15   2       44.03       47.57      6.68 o
  -2  15   2      555.94      552.69     16.72 o
  -1  15   2       59.80       75.30     10.32 o
   0  15   2        0.07        0.00      3.46 o
   1  15   2       59.32       71.55      7.87 o
   2  15   2      560.22      559.70     38.25 o
   3  15   2       43.83       42.53      6.63 o
  -2  16   2       29.99       32.51      6.06 o
  -1  16   2       80.74      120.03     12.06 o
   0  16   2      252.86      267.81     10.92 o
   1  16   2       81.52       88.47     11.02 o
   2  16   2       28.68       25.63      5.85 o
   1   0   3        3.72        7.95      2.00 o
   2   0   3      456.76      351.17     55.05 o
   3   0   3      415.87      419.15     15.69 o
   4   0   3       22.90       20.37      2.97 o
   5   0   3      222.73      184.19     11.34 o
   6   0   3       43.89       52.87      5.84 o
   7   0   3      186.78      142.73     12.06 o
   8   0   3        1.43        5.68      5.03 o
  -8   1   3        3.52        1.61      4.75 o
  -7   1   3       81.38       83.02      5.73 o
  -6   1   3      200.13      170.96      9.65 o
  -5   1   3      587.55      550.60     25.09 o
  -4   1   3     2591.74     2372.88    131.32 o
  -3   1   3      152.59       98.59      7.90 o
  -2   1   3      968.96      994.65     57.40 o
  -1   1   3     1213.30     1359.56     52.89 o
   0   1   3     3017.50     3981.14    272.31 o
   1   1   3     1223.57     1322.49    124.01 o
   2   1   3      990.99     1051.80     31.06 o
   3   1   3      153.70      109.77      7.51 o
   4   1   3     2580.16     2376.42     95.99 o
   5   1   3      601.47      560.35     35.78 o
   6   1   3      195.16      211.21     12.72 o
   7   1   3       84.60       96.00     10.74 o
   8   1   3        3.23        7.54      7.54 o
  -8   2   3       24.90       25.60      4.87 o
  -7   2   3      298.49      300.48      9.03 o
  -6   2   3       46.43       37.04      3.51 o
  -5   2   3      465.19      328.92     61.01 o
  -4   2   3      164.70      157.46      8.01 o
  -3   2   3      255.29      202.76     14.16 o
  -2   2   3      468.63      384.47      8.79 o
  -1   2   3     3576.76     3384.33    115.00 o
   0   2   3     1027.95     1068.58     65.63 o
   1   2   3     3578.08     4164.24    320.67 o
   2   2   3      475.34      459.16     22.63 o
   3   2   3      266.51      245.06     10.36 o
   4   2   3      160.93      144.98      8.64 o
   5   2   3      461.93      434.60     40.68 o
   6   2   3       46.01       40.02      4.40 o
   7   2   3      293.76      331.25     16.58 o
   8   2   3       25.70       34.01      9.42 o
  -8   3   3      121.43      144.12      9.11 o
  -7   3   3      244.29      224.99      9.18 o
  -6   3   3      368.50      278.66     32.98 o
  -5   3   3     2514.98     2095.05     75.05 o
  -4   3   3        3.49        8.60      1.79 o
  -3   3   3      926.70      700.57     28.35 o
  -2   3   3       16.72       13.93      1.40 o
  -1   3   3     1469.00     1436.28     64.21 o
   0   3   3      901.18     1154.20     85.09 o
   1   3   3     1446.14     1468.71    139.25 o
   2   3   3       15.06       13.39      1.21 o
   3   3   3      943.23      860.68     44.55 o
   4   3   3        3.25        6.77      1.24 o
   5   3   3     2545.30     2406.41    231.14 o
   6   3   3      363.13      263.81     59.04 o
   7   3   3      248.51      277.87     27.79 o
   8   3   3      122.38      185.98     14.89 o
  -8   4   3       87.36      111.93      7.09 o
  -7   4   3      187.18      199.38     10.49 o
  -6   4   3      707.40      611.76     30.70 o
  -5   4   3      885.38      800.08     46.91 o
  -4   4   3     1205.73      949.66     54.20 o
  -3   4   3      186.38      142.60     10.83 o
  -2   4   3     1358.47     1114.35     73.73 o
  -1   4   3      620.39      692.99     59.70 o
   0   4   3        1.38        1.07      1.01 o
   1   4   3      632.04      554.10     53.20 o
   2   4   3     1348.67     1160.71     83.59 o
   3   4   3      187.80      170.03     12.25 o
   4   4   3     1190.86     1032.60     68.52 o
   5   4   3      885.74      860.27     65.75 o
   6   4   3      709.82      652.44     64.07 o
   7   4   3      183.77      147.46    125.49 o
   8   4   3       88.99      127.47     13.38 o
  -8   5   3       70.79       83.59      6.84 o
  -7   5   3       77.73       72.84      4.89 o
  -6   5   3      654.57      582.31     43.66 o
  -5   5   3      280.92      249.13     16.90 o
  -4   5   3      126.19      124.91      9.76 o
  -3   5   3     1515.61     1386.94    130.50 o
  -2   5   3     2015.10     1872.95    125.84 o
  -1   5   3     1509.74     1665.23    155.65 o
   0   5   3      484.58      346.08     34.47 o
   1   5   3     1502.74     1352.04    123.69 o
   2   5   3     2023.19     2005.39    187.02 o
   3   5   3     1506.32     1475.27    125.56 o
   4   5   3      128.82      138.46     14.99 o
   5   5   3      282.37      258.10     24.61 o
   6   5   3      651.46      629.14    100.43 o
   7   5   3       76.47       75.80     11.69 o
   8   5   3       72.39      130.58     13.76 o
  -8   6   3       10.82        6.48      3.56 o
  -7   6   3       80.99       84.03      8.10 o
  -6   6   3      401.26      402.33     30.78 o
  -5   6   3      180.28      174.06     18.24 o
  -4   6   3      509.24      420.69     49.93 o
  -3   6   3      692.47      578.02     66.71 o
  -2   6   3      515.94      537.11     45.47 o
  -1   6   3     2436.65     2867.35    307.76 o
   0   6   3      811.09      734.35     70.76 o
   1   6   3     2450.82     2366.55    215.53 o
   2   6   3      501.40      542.81     58.21 o
   3   6   3      691.27      600.65     60.80 o
   4   6   3      509.28      440.90     56.47 o
   5   6   3      182.53      187.33     23.73 o
   6   6   3      411.37      417.45     44.61 o
   7   6   3       83.27       90.98     11.78 o
   8   6   3       11.38        7.34      6.23 o
  -7   7   3       14.56       20.64      3.61 o
  -6   7   3      134.94      133.74     14.22 o
  -5   7   3     1586.04     1509.89    187.14 o
  -4   7   3       22.65       19.92      2.68 o
  -3   7   3      607.12      643.79    102.12 o
  -2   7   3      193.22      166.41     15.74 o
  -1   7   3      442.23      500.49     64.57 o
   0   7   3      152.32      242.73     27.24 o
   1   7   3      453.22      402.18     41.63 o
   2   7   3      191.83      154.31     17.08 o
   3   7   3      616.00      624.57     73.53 o
   4   7   3       22.69       20.00      2.75 o
   5   7   3     1551.44     1505.32    209.08 o
   6   7   3      134.92      141.95     17.71 o
   7   7   3       15.98       15.49      4.28 o
  -7   8   3      113.48      119.07      6.80 o
  -6   8   3       84.59       84.00     13.29 o
  -5   8   3       40.15       40.46      7.67 o
  -4   8   3      156.22      174.72     24.75 o
  -3   8   3      735.25      855.95    148.09 o
  -2   8   3       36.09       28.37      3.22 o
  -1   8   3     1749.22     2086.74    270.20 o
   0   8   3      135.13       98.06      8.21 o
   1   8   3     1743.11     1579.67    182.30 o
   2   8   3       35.87       26.96      3.34 o
   3   8   3      728.93      812.33    100.49 o
   4   8   3      159.40      171.70     29.03 o
   5   8   3       39.63       38.69      3.96 o
   6   8   3       84.52       84.20      8.72 o
   7   8   3      117.02      136.09     17.04 o
  -7   9   3       27.10       24.10      4.72 o
  -6   9   3       76.55       53.08      5.23 o
  -5   9   3        8.77        5.07      3.15 o
  -4   9   3      237.85      199.55      8.02 o
  -3   9   3      377.62      301.27     13.31 o
  -2   9   3       83.23       52.29      3.08 o
  -1   9   3       44.56       52.98      4.52 o
   0   9   3      162.32      198.59     19.47 o
   1   9   3       44.32       41.49      5.06 o
   2   9   3       82.21       63.71      7.62 o
   3   9   3      374.96      370.70     58.03 o
   4   9   3      235.66      234.66     38.20 o
   5   9   3        8.98        9.18      2.98 o
   6   9   3       78.10       71.72     10.54 o
   7   9   3       27.94       28.70      5.85 o
  -6  10   3      189.73      173.99      7.79 o
  -5  10   3       18.84       12.29      3.68 o
  -4  10   3     1033.85      891.52     40.86 o
  -3  10   3       87.70       87.60      5.53 o
  -2  10   3      159.99      159.21     13.48 o
  -1  10   3      271.41      246.46     18.10 o
   0  10   3        0.61        5.54      1.76 o
   1  10   3      272.96      237.04     41.13 o
   2  10   3      167.79      188.84     21.50 o
   3  10   3       85.36       99.60     14.92 o
   4  10   3     1017.79     1095.72    170.67 o
   5  10   3       19.25       13.94      3.38 o
   6  10   3      186.83      213.72     36.71 o
  -6  11   3      106.37      104.99     13.73 o
  -5  11   3      513.18      471.83     11.42 o
  -4  11   3      126.11      109.11      6.20 o
  -3  11   3      452.85      431.36     21.42 o
  -2  11   3      187.86      183.30     16.27 o
  -1  11   3      181.19      176.19     12.50 o
   0  11   3        1.24        0.00      1.77 o
   1  11   3      176.01      170.27     29.99 o
   2  11   3      192.68      244.51     38.49 o
   3  11   3      459.63      539.99    123.97 o
   4  11   3      127.20      144.83     34.07 o
   5  11   3      519.56      587.72     78.69 o
   6  11   3      105.56      134.61     25.71 o
  -6  12   3       65.43       69.17      6.31 o
  -5  12   3       10.31       10.70      3.90 o
  -4  12   3       54.36       42.28      4.93 o
  -3  12   3      225.63      212.44     15.90 o
  -2  12   3      358.22      327.41     30.32 o
  -1  12   3       64.39       60.02      5.20 o
   0  12   3        0.99        3.64      2.11 o
   1  12   3       61.55       58.16     14.42 o
   2  12   3      357.81      405.84    101.79 o
   3  12   3      220.51      249.68     52.59 o
   4  12   3       54.99       59.31     14.14 o
   5  12   3       10.20        9.46      4.10 o
   6  12   3       64.94      100.17     18.84 o
  -5  13   3       67.95       70.44      6.31 o
  -4  13   3      228.82      225.45      8.59 o
  -3  13   3      136.00      123.00      6.65 o
  -2  13   3      215.73      193.25     13.33 o
  -1  13   3       22.81       20.42      3.15 o
   0  13   3      361.73      375.09     28.14 o
   1  13   3       23.08       21.04      3.94 o
   2  13   3      222.18      253.84     65.25 o
   3  13   3      140.34      180.51     34.60 o
   4  13   3      228.79      275.96     58.38 o
   5  13   3       64.16       65.12      7.41 o
  -4  14   3      134.70      141.56      7.54 o
  -3  14   3      211.05      221.18     13.85 o
  -2  14   3      116.79      136.63     14.06 o
  -1  14   3       26.71       21.59      4.12 o
   0  14   3       11.89        5.52      3.20 o
   1  14   3       26.83       26.16      3.33 o
   2  14   3      120.53      128.39      8.34 o
   3  14   3      208.89      206.08     10.21 o
   4  14   3      138.41      134.79      9.23 o
  -3  15   3       56.21       59.64      5.85 o
  -2  15   3      374.05      417.95     13.59 o
  -1  15   3       21.12       18.32      4.90 o
   0  15   3      453.03      463.42     45.50 o
   1  15   3       20.00       23.31      5.31 o
   2  15   3      374.77      406.84     38.34 o
   3  15   3       59.07       53.94      7.23 o
  -2  16   3        5.62        5.78      4.69 o
  -1  16   3      270.81      312.60     17.34 o
   0  16   3       60.18       85.27      8.01 o
   1  16   3      277.48      255.13     15.55 o
   2  16   3        6.11        3.81      4.75 o
   0   0   4     4576.27     6003.00    628.57 o
   1   0   4     4211.65     4771.12    398.30 o
   2   0   4      137.06      124.66      3.53 o
   3   0   4        4.28        4.95      1.11 o
   4   0   4      105.50       97.03      5.34 o
   5   0   4      245.48      257.67     23.69 o
   6   0   4       67.51       71.98      4.82 o
   7   0   4      103.32      107.42     10.55 o
   8   0   4       22.75       49.18     10.08 o
  -8   1   4       41.38       78.13     10.41 o
  -7   1   4       47.89       40.24      6.03 o
  -6   1   4      148.28      115.20      7.52 o
  -5   1   4       91.61       78.23      4.28 o
  -4   1   4      621.82      503.20     41.95 o
  -3   1   4      610.81      665.58     58.01 o
  -2   1   4     2895.24     2979.05    184.48 o
  -1   1   4     2710.92     3091.41    153.47 o
   0   1   4      153.32      220.28     16.07 o
   1   1   4     2714.25     3209.76    181.54 o
   2   1   4     2878.20     3169.36    186.60 o
   3   1   4      631.48      678.54     25.66 o
   4   1   4      631.99      562.51     26.77 o
   5   1   4       92.80       76.29      6.26 o
   6   1   4      144.56      134.42     12.08 o
   7   1   4       50.05       50.59      9.33 o
   8   1   4       41.06       68.02     11.02 o
  -8   2   4      124.37      137.85      7.47 o
  -7   2   4        2.82        3.03      3.48 o
  -6   2   4      513.59      476.34     30.51 o
  -5   2   4      511.81      493.64      8.50 o
  -4   2   4      114.10       95.57      4.59 o
  -3   2   4      422.49      351.06     11.56 o
  -2   2   4     1501.15     1362.72     27.54 o
  -1   2   4     1143.61     1306.80     54.89 o
   0   2   4    14095.08    16406.82   1414.80 o
   1   2   4     1154.26     1436.05     94.79 o
   2   2   4     1492.60     1526.40     84.58 o
   3   2   4      410.58      374.91     17.23 o
   4   2   4      104.56       94.08      5.83 o
   5   2   4      494.97      460.58     29.98 o
   6   2   4      510.26      520.39     59.61 o
   7   2   4        3.35        6.59      6.78 o
   8   2   4      122.21      156.96     13.94 o
  -8   3   4       95.61       97.61      6.85 o
  -7   3   4      212.59      216.43     10.93 o
  -6   3   4      187.72      166.91      5.56 o
  -5   3   4      459.08      394.84      6.43 o
  -4   3   4       28.60       28.79      2.04 o
  -3   3   4      894.36      729.80     13.46 o
  -2   3   4     1026.55      914.62     23.44 o
  -1   3   4     1891.63     1816.56     49.48 o
   0   3   4     2683.83     3055.87    247.11 o
   1   3   4     1894.22     2097.92    160.47 o
   2   3   4     1003.75     1101.78     64.65 o
   3   3   4      911.99      960.55     44.68 o
   4   3   4       26.54       32.16      3.67 o
   5   3   4      465.96      477.73     60.63 o
   6   3   4      188.14      179.77     46.21 o
   7   3   4      218.29      290.58     24.87 o
   8   3   4       94.32      126.34     13.28 o
  -8   4   4        9.76        7.70      4.15 o
  -7   4   4      163.41      154.43     10.09 o
  -6   4   4       40.21       39.53      3.16 o
  -5   4   4       80.27       69.52      3.42 o
  -4   4   4       10.35        7.78      1.83 o
  -3   4   4      393.23      385.10     18.83 o
  -2   4   4      509.20      460.15     20.14 o
  -1   4   4      260.91      272.98     12.33 o
   0   4   4     4299.01     4708.03    412.52 o
   1   4   4      265.22      281.15     20.40 o
   2   4   4      495.22      464.33     26.34 o
   3   4   4      381.51      452.80     30.50 o
   4   4   4        9.10        8.32      1.48 o
   5   4   4       82.25       80.10     12.19 o
   6   4   4       40.13       47.88     11.65 o
   7   4   4      158.62      118.52     79.28 o
   8   4   4        9.22       15.83      9.23 o
  -8   5   4      109.66      135.74     13.14 o
  -7   5   4      184.97      201.34      7.65 o
  -6   5   4      141.21      148.92      7.03 o
  -5   5   4     1249.25     1089.84     58.14 o
  -4   5   4      285.10      308.28     17.92 o
  -3   5   4      240.30      225.88     18.07 o
  -2   5   4       91.57       90.69      7.01 o
  -1   5   4       32.20       25.94      2.01 o
   0   5   4      223.87      154.81     22.46 o
   1   5   4       29.74       23.04      1.97 o
   2   5   4       96.11       91.54      7.30 o
   3   5   4      230.50      237.61     17.58 o
   4   5   4      298.24      347.66     32.37 o
   5   5   4     1260.90     1266.43    196.91 o
   6   5   4      140.36      160.98     23.17 o
   7   5   4      188.58      220.42     25.99 o
   8   5   4      109.44      170.15     14.98 o
  -8   6   4       12.06       13.81      3.91 o
  -7   6   4      110.44      107.08      8.89 o
  -6   6   4      131.90      123.97      8.77 o
  -5   6   4     1032.35      948.74     93.40 o
  -4   6   4      115.55      108.32     10.16 o
  -3   6   4      468.56      445.28     50.92 o
  -2   6   4      797.06      794.65     75.15 o
  -1   6   4     1248.77     1169.98     88.73 o
   0   6   4       13.45        6.36      1.36 o
   1   6   4     1222.53     1155.36    132.81 o
   2   6   4      778.34      725.33     67.23 o
   3   6   4      478.61      474.76     45.71 o
   4   6   4      109.80      107.31     12.51 o
   5   6   4     1031.76      985.08    119.46 o
   6   6   4      133.80      138.69     26.67 o
   7   6   4      110.86      115.12     14.77 o
   8   6   4       12.43       21.03      6.92 o
  -7   7   4      104.59       99.41      5.45 o
  -6   7   4      116.73      112.94     13.40 o
  -5   7   4      115.63      114.41     10.52 o
  -4   7   4      454.20      434.50     55.04 o
  -3   7   4      129.59      161.54     20.37 o
  -2   7   4      447.19      506.10     48.92 o
  -1   7   4       84.37       55.66      4.04 o
   0   7   4      908.46      813.13     91.57 o
   1   7   4       93.40       61.93      5.84 o
   2   7   4      455.65      464.78     47.56 o
   3   7   4      128.39      154.76     16.56 o
   4   7   4      455.50      449.96     54.80 o
   5   7   4      116.79      117.95     15.35 o
   6   7   4      118.89      126.79     13.29 o
   7   7   4      103.43      122.63     22.07 o
  -7   8   4      381.36      357.02     10.45 o
  -6   8   4      281.72      247.99      8.52 o
  -5   8   4      149.38      120.60      6.12 o
  -4   8   4      475.89      414.51     16.45 o
  -3   8   4       13.84       12.96      2.83 o
  -2   8   4      353.04      404.38     38.45 o
  -1   8   4      913.65     1072.11    130.21 o
   0   8   4       91.25      129.98     10.72 o
   1   8   4      913.16      856.50     96.97 o
   2   8   4      348.63      362.48     35.10 o
   3   8   4       13.75       16.19      2.55 o
   4   8   4      465.11      476.69     67.33 o
   5   8   4      152.95      142.86     20.23 o
   6   8   4      280.94      323.63     42.81 o
   7   8   4      381.34      443.57     74.17 o
  -7   9   4       47.57       41.89      5.31 o
  -6   9   4       37.98       42.21      4.88 o
  -5   9   4      538.80      464.09     22.45 o
  -4   9   4      941.40      788.30     18.30 o
  -3   9   4      193.88      168.62     15.14 o
  -2   9   4      401.73      310.11     21.99 o
  -1   9   4      167.54      135.54     10.15 o
   0   9   4        0.41        0.00      1.35 o
   1   9   4      162.75      122.30     19.52 o
   2   9   4      403.03      354.00     36.09 o
   3   9   4      185.17      185.14     27.93 o
   4   9   4      940.09      977.36    145.38 o
   5   9   4      537.07      564.99     84.51 o
   6   9   4       36.27       49.11      6.06 o
   7   9   4       47.52       62.32     15.95 o
  -6  10   4       44.54       39.64      5.06 o
  -5  10   4      147.45      140.38      7.11 o
  -4  10   4      400.45      347.63     17.59 o
  -3  10   4      468.43      445.43     33.24 o
  -2  10   4      931.31      879.75     78.27 o
  -1  10   4      615.93      603.42     53.74 o
   0  10   4      388.93      399.89     42.65 o
   1  10   4      622.29      573.00     90.18 o
   2  10   4      933.64     1084.67    146.36 o
   3  10   4      471.97      559.80    121.84 o
   4  10   4      406.61      435.62     74.16 o
   5  10   4      148.60      174.78     28.11 o
   6  10   4       43.85       53.76      6.28 o
  -6  11   4       29.36       22.95      4.75 o
  -5  11   4      162.45      142.29      7.14 o
  -4  11   4      278.97      239.01     15.21 o
  -3  11   4      464.13      429.70     28.45 o
  -2  11   4      503.37      506.89     42.55 o
  -1  11   4     1502.05     1424.27    115.31 o
   0  11   4       72.57       56.91      5.69 o
   1  11   4     1498.50     1337.67    216.43 o
   2  11   4      493.88      601.87     84.47 o
   3  11   4      460.97      522.80    119.96 o
   4  11   4      283.25      311.95     72.35 o
   5  11   4      163.74      194.97     49.55 o
   6  11   4       29.50       35.52      8.35 o
  -5  12   4      227.81      230.21      8.84 o
  -4  12   4       40.34       29.91      4.53 o
  -3  12   4      234.81      201.47     20.17 o
  -2  12   4       27.43       25.53      3.99 o
  -1  12   4       17.51       11.90      2.65 o
   0  12   4      427.99      521.89     49.90 o
   1  12   4       18.84       14.27      5.13 o
   2  12   4       25.09       22.90      3.31 o
   3  12   4      230.57      255.76     53.78 o
   4  12   4       42.84       53.79     12.35 o
   5  12   4      228.62      293.12     67.11 o
  -5  13   4      114.98      125.01      7.38 o
  -4  13   4       41.33       40.92      6.28 o
  -3  13   4      194.98      187.20     12.81 o
  -2  13   4       29.90       28.03      4.23 o
  -1  13   4       18.96       15.37      2.97 o
   0  13   4       81.89       91.93      8.70 o
   1  13   4       18.43        6.53      3.67 o
   2  13   4       27.51       31.23      4.81 o
   3  13   4      198.98      253.64     55.52 o
   4  13   4       38.65       48.03     10.54 o
   5  13   4      117.61      166.25     42.09 o
  -4  14   4       45.99       53.91      5.74 o
  -3  14   4      121.80      109.96      6.76 o
  -2  14   4       57.91       59.80      5.56 o
  -1  14   4      198.50      242.76     26.65 o
   0  14   4      261.72      309.55     40.34 o
   1  14   4      192.72      267.87     54.19 o
   2  14   4       54.13       63.69      9.59 o
   3  14   4      121.83      154.28     30.75 o
   4  14   4       46.92       61.31      8.24 o
  -3  15   4      106.11       99.62      6.89 o
  -2  15   4        4.07        0.00      3.41 o
  -1  15   4       82.69       91.70     11.30 o
   0  15   4      119.52      119.43     18.56 o
   1  15   4       84.75       91.28     11.35 o
   2  15   4        4.97        2.38      4.86 o
   3  15   4      106.38      101.19     10.13 o
  -2  16   4       32.31       28.05      6.06 o
  -1  16   4       10.21       12.53      7.35 o
   0  16   4        0.00        3.77      6.59 o
   1  16   4        9.67        5.94      6.22 o
   2  16   4       34.82       44.13     10.36 o
   1   0   5     4295.49     5637.50    404.55 o
   2   0   5     3233.55     3163.23    222.10 o
   3   0   5     2064.42     2085.63    165.62 o
   4   0   5      248.72      284.83     18.09 o
   5   0   5      173.30      170.03     14.14 o
   6   0   5        6.03        7.62      2.90 o
   7   0   5        0.61        0.00      4.10 o
   8   0   5        5.13        6.88      7.82 o
  -8   1   5       46.80       66.24      6.11 o
  -7   1   5       68.84       70.25      7.02 o
  -6   1   5       50.04       46.14      4.17 o
  -5   1   5      400.19      372.42     23.59 o
  -4   1   5      563.64      545.10     62.91 o
  -3   1   5      143.41      144.01      7.48 o
  -2   1   5      208.13      287.14     16.37 o
  -1   1   5      982.57     1302.59     90.16 o
   0   1   5      803.07     1288.19    100.78 o
   1   1   5      988.08     1276.93     78.07 o
   2   1   5      211.96      289.13     38.15 o
   3   1   5      141.33      145.25      4.21 o
   4   1   5      558.19      627.37     33.74 o
   5   1   5      400.74      384.19     25.97 o
   6   1   5       54.14       51.32      3.70 o
   7   1   5       69.20       90.54     10.93 o
   8   1   5       46.59       69.62     11.40 o
  -8   2   5        7.46        7.34      6.49 o
  -7   2   5       64.76       70.06      5.58 o
  -6   2   5      293.15      264.35     16.10 o
  -5   2   5       39.92       45.34      3.93 o
  -4   2   5       81.93       76.34      4.28 o
  -3   2   5      190.62      178.74      6.57 o
  -2   2   5      834.04      889.47     24.38 o
  -1   2   5     2556.28     3283.60    237.44 o
   0   2   5      481.38      660.85     46.14 o
   1   2   5     2557.75     3229.90    203.62 o
   2   2   5      842.30     1014.08     61.70 o
   3   2   5      194.55      211.24     10.35 o
   4   2   5       79.80       67.62      8.28 o
   5   2   5       38.68       35.45      3.01 o
   6   2   5      301.19      321.73     34.67 o
   7   2   5       65.86       86.49     10.93 o
   8   2   5        9.11        5.84      8.10 o
  -8   3   5       52.55       65.26      6.13 o
  -7   3   5       73.61       57.59      9.90 o
  -6   3   5      260.62      223.41      9.94 o
  -5   3   5      433.56      377.32     13.71 o
  -4   3   5      442.14      404.53     12.67 o
  -3   3   5      499.88      391.32     11.72 o
  -2   3   5      293.33      280.19      7.71 o
  -1   3   5     4691.61     5149.87    240.30 o
   0   3   5      625.71      862.33     65.18 o
   1   3   5     4671.95     5802.50    384.42 o
   2   3   5      307.67      361.41     22.52 o
   3   3   5      493.66      479.30     29.45 o
   4   3   5      455.46      484.68     31.22 o
   5   3   5      436.56      459.21     68.75 o
   6   3   5      255.86      235.67     52.81 o
   7   3   5       75.59       67.52      7.42 o
   8   3   5       52.93       80.46     12.15 o
  -8   4   5      154.20      173.30      8.25 o
  -7   4   5       59.68       53.60      4.48 o
  -6   4   5       68.99       75.65      3.97 o
  -5   4   5      312.47      295.95      7.16 o
  -4   4   5       17.82       13.83      1.89 o
  -3   4   5      866.12      815.92     21.33 o
  -2   4   5      498.39      480.92     12.14 o
  -1   4   5     2179.50     2227.73     97.33 o
   0   4   5     2784.66     3180.09    303.76 o
   1   4   5     2157.35     2342.16    209.08 o
   2   4   5      510.69      571.98     34.56 o
   3   4   5      854.34     1001.66     84.82 o
   4   4   5       18.86       17.58      2.18 o
   5   4   5      309.31      343.35     51.27 o
   6   4   5       70.82       83.07     11.55 o
   7   4   5       60.90       60.86     13.15 o
   8   4   5      156.43      255.79     17.24 o
  -8   5   5       19.31       23.34      4.15 o
  -7   5   5       16.78       11.46      3.30 o
  -6   5   5      301.49      276.94     12.81 o
  -5   5   5      406.45      331.21     13.39 o
  -4   5   5      905.34      876.88     54.17 o
  -3   5   5     1034.14      915.05     63.63 o
  -2   5   5      216.59      273.64     14.14 o
  -1   5   5     3801.49     3547.41    214.25 o
   0   5   5        0.30        3.51      2.06 o
   1   5   5     3844.28     3885.54    437.61 o
   2   5   5      215.59      266.07     21.64 o
   3   5   5     1050.59     1070.69     59.57 o
   4   5   5      906.34     1045.38     99.83 o
   5   5   5      407.28      390.77     54.74 o
   6   5   5      301.74      298.05     46.22 o
   7   5   5       17.15       14.13      3.95 o
   8   5   5       18.73       30.53     10.55 o
  -7   6   5       16.53       15.13      3.56 o
  -6   6   5     1251.68     1236.78     77.54 o
  -5   6   5      217.52      214.60     15.61 o
  -4   6   5      530.61      526.04     47.28 o
  -3   6   5      752.00      822.52     79.33 o
  -2   6   5     3837.65     3894.69    336.48 o
  -1   6   5     1148.97     1088.93     87.07 o
   0   6   5      972.66     1122.61    121.24 o
   1   6   5     1139.34     1092.13    106.90 o
   2   6   5     3830.67     3711.64    333.62 o
   3   6   5      743.38      858.52     56.42 o
   4   6   5      535.71      584.52     68.09 o
   5   6   5      224.73      262.38     43.68 o
   6   6   5     1251.42     1386.19    221.00 o
   7   6   5       15.62       12.65      4.15 o
  -7   7   5       31.89       25.17      3.96 o
  -6   7   5      477.90      449.12     10.38 o
  -5   7   5     1135.69      957.60     29.22 o
  -4   7   5     1500.89     1517.99    172.08 o
  -3   7   5      230.17      244.54     35.93 o
  -2   7   5      638.84      661.23     66.93 o
  -1   7   5      684.14      699.76     55.82 o
   0   7   5       83.34       70.92      7.43 o
   1   7   5      688.07      733.22     73.37 o
   2   7   5      651.49      599.43     55.27 o
   3   7   5      227.79      238.91     21.81 o
   4   7   5     1507.20     1582.55    218.26 o
   5   7   5     1131.66     1214.38    233.74 o
   6   7   5      468.45      548.88    100.93 o
   7   7   5       31.74       39.27      5.62 o
  -7   8   5       49.56       45.75      4.71 o
  -6   8   5       60.52       56.28      5.29 o
  -5   8   5      533.14      439.50     10.20 o
  -4   8   5       33.84       31.82      3.88 o
  -3   8   5     1075.79      926.80     54.23 o
  -2   8   5      246.12      240.77     14.84 o
  -1   8   5       85.44       75.57      7.73 o
   0   8   5     1400.71     1198.66    128.59 o
   1   8   5       87.87       82.10     11.70 o
   2   8   5      241.97      264.25     25.90 o
   3   8   5     1077.60     1132.93    116.50 o
   4   8   5       32.49       36.78      5.49 o
   5   8   5      541.03      565.14     68.84 o
   6   8   5       59.32       71.06     15.10 o
   7   8   5       51.27       73.33     13.43 o
  -7   9   5      108.91       94.94      6.72 o
  -6   9   5       65.19       66.17      5.67 o
  -5   9   5       77.97       79.81      5.58 o
  -4   9   5      514.95      406.05     26.34 o
  -3   9   5     1014.73      873.88     49.66 o
  -2   9   5       77.53       72.22      5.38 o
  -1   9   5      894.21      866.86     74.66 o
   0   9   5      434.31      339.29     37.97 o
   1   9   5      900.49      939.28    113.14 o
   2   9   5       79.43       90.96     12.20 o
   3   9   5     1018.38     1030.47    151.82 o
   4   9   5      520.46      515.04     73.17 o
   5   9   5       77.31      100.35     14.21 o
   6   9   5       64.27       86.55     16.09 o
   7   9   5      105.60      114.16     15.80 o
  -6  10   5       83.07       82.10      6.36 o
  -5  10   5      396.56      361.49     16.48 o
  -4  10   5      132.83      131.06      7.44 o
  -3  10   5     1686.18     1543.61    108.61 o
  -2  10   5      185.25      156.94     12.97 o
  -1  10   5       68.82       64.90      5.30 o
   0  10   5       25.83       27.66      2.64 o
   1  10   5       67.48       68.87      7.51 o
   2  10   5      181.18      188.95     27.12 o
   3  10   5     1685.31     1916.81    389.44 o
   4  10   5      130.43      166.72     35.10 o
   5  10   5      398.66      481.45    100.42 o
   6  10   5       82.39      101.53     19.31 o
  -6  11   5       14.83       10.01      4.27 o
  -5  11   5       72.27       65.82      5.76 o
  -4  11   5      137.63      121.87      6.99 o
  -3  11   5      369.17      352.68     21.53 o
  -2  11   5       40.85       43.57      4.38 o
  -1  11   5      564.76      521.67     40.96 o
   0  11   5       16.75        7.58      2.24 o
   1  11   5      574.41      559.05     71.92 o
   2  11   5       37.44       44.45      8.92 o
   3  11   5      375.62      429.39     84.89 o
   4  11   5      133.18      160.10     31.01 o
   5  11   5       73.56       87.77     15.93 o
   6  11   5       13.44       13.50      4.62 o
  -5  12   5       40.67       33.94      5.11 o
  -4  12   5       11.00        3.75      4.13 o
  -3  12   5      335.14      305.74     24.94 o
  -2  12   5      311.89      316.00     30.27 o
  -1  12   5      365.85      343.57     33.47 o
   0  12   5       11.82       10.90      2.48 o
   1  12   5      360.73      409.52     51.88 o
   2  12   5      302.31      367.48     49.65 o
   3  12   5      331.93      404.98     86.19 o
   4  12   5       10.71        7.10      4.16 o
   5  12   5       40.39       50.13     10.06 o
  -5  13   5       21.75       23.85      4.89 o
  -4  13   5       28.75       25.18      4.59 o
  -3  13   5       36.43       34.61      4.76 o
  -2  13   5       29.83       26.17      4.24 o
  -1  13   5      110.13      111.74     14.25 o
   0  13   5        2.58        3.12      2.41 o
   1  13   5      109.42      114.14     15.90 o
   2  13   5       32.66       37.25     10.07 o
   3  13   5       38.63       46.83      9.22 o
   4  13   5       28.12       36.03     10.85 o
   5  13   5       22.01       22.27      6.90 o
  -4  14   5       97.13       92.76      6.90 o
  -3  14   5      111.26      103.49      6.71 o
  -2  14   5       20.46       15.43      4.06 o
  -1  14   5      117.11      124.53      9.26 o
   0  14   5        3.53        1.91      3.28 o
   1  14   5      119.32      140.69     20.69 o
   2  14   5       20.16       19.01      4.49 o
   3  14   5      105.48      126.31     24.66 o
   4  14   5       96.70      126.94     23.17 o
  -3  15   5       42.02       34.29      5.22 o
  -2  15   5       34.94       38.75      5.21 o
  -1  15   5      107.73      110.12     14.16 o
   0  15   5       26.22       40.62      5.91 o
   1  15   5      109.49      133.11     12.90 o
   2  15   5       36.32       56.56     11.65 o
   3  15   5       41.01       38.27      8.15 o
  -1  16   5       13.15       12.41      5.50 o
   0  16   5      121.62      139.06     13.19 o
   1  16   5       13.56       16.30      6.97 o
   0   0   6      245.21      528.77     83.39 o
   1   0   6     1065.17     1180.61     89.70 o
   2   0   6     1557.91     2054.37    109.45 o
   3   0   6      546.07      681.73     32.57 o
   4   0   6      718.67      722.61     46.40 o
   5   0   6        6.54        4.62      1.89 o
   6   0   6       11.54        9.63      3.11 o
   7   0   6      308.21      308.26     33.16 o
   8   0   6        5.66        8.03      6.59 o
  -8   1   6       22.63       34.23     15.07 o
  -7   1   6      233.52      228.60     20.96 o
  -6   1   6      105.00      104.14     14.42 o
  -5   1   6       79.70       72.68      5.27 o
  -4   1   6      394.60      426.70     40.96 o
  -3   1   6       39.14       47.87      3.62 o
  -2   1   6       91.72       94.24      4.07 o
  -1   1   6     5239.77     6789.19    466.48 o
   0   1   6     3787.03     5776.66    466.46 o
   1   1   6     5212.85     6650.05    403.80 o
   2   1   6       98.04      117.23      7.76 o
   3   1   6       35.74       35.34      5.76 o
   4   1   6      414.43      408.42     28.52 o
   5   1   6       81.11       74.80      7.62 o
   6   1   6      105.59      120.82     13.71 o
   7   1   6      234.72      232.21     23.18 o
   8   1   6       22.47       45.22     10.46 o
  -8   2   6       44.20       45.34      5.54 o
  -7   2   6      306.67      291.59     34.20 o
  -6   2   6      447.66      402.68     39.90 o
  -5   2   6      483.13      436.36     31.25 o
  -4   2   6      190.86      184.73     12.16 o
  -3   2   6     1667.59     1658.05     89.83 o
  -2   2   6      637.59      653.14     23.06 o
  -1   2   6     4147.23     5635.69    420.22 o
   0   2   6        8.16       24.56      3.25 o
   1   2   6     4166.28     5661.16    285.95 o
   2   2   6      649.14      687.81     95.61 o
   3   2   6     1657.86     1835.53     84.81 o
   4   2   6      187.79      174.25     13.33 o
   5   2   6      476.42      465.14     36.01 o
   6   2   6      441.85      443.92     49.92 o
   7   2   6      301.49      351.98     17.71 o
   8   2   6       44.67       77.54     11.97 o
  -8   3   6       38.50       45.49      7.97 o
  -7   3   6      137.22       98.77     28.38 o
  -6   3   6      110.33       97.78      5.66 o
  -5   3   6      139.58      118.07      4.56 o
  -4   3   6      545.47      494.46     14.19 o
  -3   3   6      400.35      317.73     14.74 o
  -2   3   6     2249.99     2205.20     73.90 o
  -1   3   6     1346.31     1494.05    106.41 o
   0   3   6        3.53       15.95      1.54 o
   1   3   6     1396.27     1582.27    104.27 o
   2   3   6     2229.24     2484.35    233.79 o
   3   3   6      390.99      399.90     23.25 o
   4   3   6      545.15      570.69     40.36 o
   5   3   6      141.85      116.67     26.37 o
   6   3   6      114.52      109.18     36.79 o
   7   3   6      134.94      168.16      9.73 o
   8   3   6       38.31       55.87     11.31 o
  -8   4   6      157.80      168.54      8.19 o
  -7   4   6       58.79       53.10      4.62 o
  -6   4   6      134.61      127.84      4.69 o
  -5   4   6      963.20      858.36     23.89 o
  -4   4   6      162.40      128.78      6.91 o
  -3   4   6     1373.99     1126.17     32.25 o
  -2   4   6      765.28      828.77     26.96 o
  -1   4   6      518.49      608.00     30.10 o
   0   4   6     6677.49     8099.12    573.82 o
   1   4   6      529.64      656.46     44.67 o
   2   4   6      790.52     1045.23     78.04 o
   3   4   6     1391.64     1413.49     92.45 o
   4   4   6      159.26      181.68     11.26 o
   5   4   6      953.63     1062.40    162.09 o
   6   4   6      134.48      145.30     22.84 o
   7   4   6       58.93       61.70      9.15 o
   8   4   6      157.85      211.98     16.39 o
  -8   5   6       50.14       46.89      5.77 o
  -7   5   6       79.56       64.99      4.98 o
  -6   5   6      644.09      554.28     22.73 o
  -5   5   6      143.24      124.27      4.33 o
  -4   5   6      108.58       68.59      3.13 o
  -3   5   6       47.08       33.15      2.19 o
  -2   5   6      695.38      763.09     27.68 o
  -1   5   6     1037.52     1156.42     60.09 o
   0   5   6     2007.36     2642.92    276.87 o
   1   5   6     1030.60     1193.91    125.90 o
   2   5   6      690.76      773.96     94.68 o
   3   5   6       50.16       42.08      3.86 o
   4   5   6      101.39       87.45     11.39 o
   5   5   6      139.76      144.48     19.02 o
   6   5   6      635.49      632.87     91.79 o
   7   5   6       81.62       81.29      9.60 o
   8   5   6       50.70       63.22     12.25 o
  -7   6   6       16.92       21.55      4.48 o
  -6   6   6       86.20       86.28      4.94 o
  -5   6   6      195.19      172.02      9.21 o
  -4   6   6      106.46       96.86      7.04 o
  -3   6   6      130.36      111.10      5.21 o
  -2   6   6     1222.74     1109.08     44.64 o
  -1   6   6       81.45       77.97      6.24 o
   0   6   6     3751.42     4298.48    412.26 o
   1   6   6       82.16       90.89     11.90 o
   2   6   6     1223.08     1244.58    140.32 o
   3   6   6      129.34      122.84     11.95 o
   4   6   6      105.87      111.70     16.29 o
   5   6   6      204.46      229.89     38.77 o
   6   6   6       87.38      109.35     18.59 o
   7   6   6       16.45       25.71      6.42 o
  -7   7   6      180.86      190.71     11.25 o
  -6   7   6      265.41      239.90      8.24 o
  -5   7   6       43.37       31.15      3.97 o
  -4   7   6       51.95       61.95      4.99 o
  -3   7   6      191.41      161.14     12.53 o
  -2   7   6      397.03      409.80     24.77 o
  -1   7   6     4850.03     4625.35    396.07 o
   0   7   6     2302.32     2080.51    215.98 o
   1   7   6     4862.60     5270.14    643.17 o
   2   7   6      388.76      458.17     53.26 o
   3   7   6      195.32      212.48     22.32 o
   4   7   6       51.30       75.06      7.99 o
   5   7   6       43.68       46.59      9.67 o
   6   7   6      263.80      277.97     42.83 o
   7   7   6      176.87      222.57     36.00 o
  -7   8   6      217.60      225.84      7.64 o
  -6   8   6        1.38        0.51      2.73 o
  -5   8   6      133.43      117.01      8.48 o
  -4   8   6      433.83      342.67     16.34 o
  -3   8   6      137.71      120.86      7.84 o
  -2   8   6       74.77       64.01      5.37 o
  -1   8   6     1494.54     1455.30    118.81 o
   0   8   6        0.21        0.72      1.62 o
   1   8   6     1489.37     1604.69    197.50 o
   2   8   6       72.39       67.73      7.18 o
   3   8   6      143.97      163.63     15.33 o
   4   8   6      435.65      428.15     78.38 o
   5   8   6      138.41      148.91     23.64 o
   6   8   6        1.76        5.96      3.74 o
   7   8   6      220.82      278.72     48.49 o
  -7   9   6      346.32      337.99     14.67 o
  -6   9   6       35.91       26.82      4.65 o
  -5   9   6      116.96      109.69      6.36 o
  -4   9   6      597.14      505.48     28.62 o
  -3   9   6      320.52      298.48     17.92 o
  -2   9   6      458.89      418.95     28.72 o
  -1   9   6     1967.00     2004.30    176.28 o
   0   9   6      360.90      351.06     35.99 o
   1   9   6     1970.39     2152.79    245.63 o
   2   9   6      457.82      517.24     54.39 o
   3   9   6      322.19      364.16     42.96 o
   4   9   6      606.67      657.35    130.73 o
   5   9   6      117.74      140.93     26.40 o
   6   9   6       39.59       44.69      6.16 o
   7   9   6      346.94      427.88     79.51 o
  -6  10   6      151.91      132.58      8.80 o
  -5  10   6      193.51      179.56      7.72 o
  -4  10   6       59.00       56.57      5.10 o
  -3  10   6        8.81        9.05      3.37 o
  -2  10   6      234.11      203.86     19.01 o
  -1  10   6      661.60      622.51     53.85 o
   0  10   6      119.02      110.58     12.08 o
   1  10   6      665.85      668.69     80.88 o
   2  10   6      246.04      264.89     32.68 o
   3  10   6        8.38        5.43      3.45 o
   4  10   6       59.69       71.49     11.90 o
   5  10   6      189.30      223.55     54.45 o
   6  10   6      147.25      165.23     31.97 o
  -6  11   6       15.47       17.72      4.57 o
  -5  11   6      223.99      216.78     11.55 o
  -4  11   6      120.64      103.92      6.32 o
  -3  11   6      531.75      480.38     28.67 o
  -2  11   6      608.50      582.29     52.44 o
  -1  11   6       96.48       78.20      7.09 o
   0  11   6      874.40      884.70     92.61 o
   1  11   6       87.42       81.65     10.73 o
   2  11   6      614.48      706.38     85.10 o
   3  11   6      520.43      593.42    112.47 o
   4  11   6      126.11      143.91     23.08 o
   5  11   6      225.17      280.74     53.29 o
   6  11   6       15.15       17.34      4.92 o
  -5  12   6      204.62      190.30      8.48 o
  -4  12   6       18.45       14.88      4.09 o
  -3  12   6      274.36      250.92     15.82 o
  -2  12   6      330.32      315.96     27.62 o
  -1  12   6      564.57      522.17     55.11 o
   0  12   6       16.14        9.01      2.54 o
   1  12   6      573.38      644.25     79.81 o
   2  12   6      332.54      378.36     52.75 o
   3  12   6      266.13      317.36     64.96 o
   4  12   6       18.07       24.05      4.67 o
   5  12   6      194.92      232.11     54.04 o
  -4  13   6       32.17       25.00      4.83 o
  -3  13   6        2.49        0.00      3.32 o
  -2  13   6       38.37       40.20      5.83 o
  -1  13   6      147.31      144.58     24.59 o
   0  13   6       51.65       63.59      6.84 o
   1  13   6      154.34      160.71     18.41 o
   2  13   6       38.36       42.29      7.26 o
   3  13   6        2.49        0.43      3.71 o
   4  13   6       33.20       54.68     11.31 o
  -4  14   6       13.63       11.35      4.40 o
  -3  14   6       14.24       13.00      4.22 o
  -2  14   6      297.06      285.30     27.91 o
  -1  14   6      314.19      311.37     37.31 o
   0  14   6     1259.23     1394.83    175.27 o
   1  14   6      316.18      352.95     34.74 o
   2  14   6      291.45      337.92     66.39 o
   3  14   6       14.15       17.46      4.80 o
   4  14   6       13.01       19.24      6.58 o
  -3  15   6      252.05      274.28     20.15 o
  -2  15   6       27.00       28.32      4.92 o
  -1  15   6       28.17       33.56      5.17 o
   0  15   6       16.42       13.43      4.03 o
   1  15   6       27.91       44.34      6.74 o
   2  15   6       29.46       40.78      6.38 o
   3  15   6      254.08      349.56     73.71 o
   0  16   6        5.71        7.28      5.62 o
   1   0   7      308.85      368.71     33.94 o
   2   0   7       46.38       38.72      2.98 o
   3   0   7        6.50        4.67      1.24 o
   4   0   7      416.09      357.52     69.29 o
   5   0   7        6.51        1.64      1.90 o
   6   0   7      163.28      148.27     19.89 o
   7   0   7       16.57       14.61      5.00 o
   8   0   7       82.96       99.58     14.74 o
  -8   1   7        1.96        4.38      5.15 o
  -7   1   7      159.41      159.34     16.72 o
  -6   1   7      375.87      319.43     29.14 o
  -5   1   7      381.92      332.07     51.14 o
  -4   1   7      136.49      175.00     11.39 o
  -3   1   7      895.45      948.98     67.15 o
  -2   1   7      808.42      865.22     46.18 o
  -1   1   7      971.70     1156.98    116.73 o
   0   1   7      821.07     1112.51    171.30 o
   1   1   7      995.13     1215.23     59.24 o
   2   1   7      789.38      978.79     54.72 o
   3   1   7      895.03     1026.71     75.50 o
   4   1   7      134.24      170.42     10.31 o
   5   1   7      374.34      367.25     32.09 o
   6   1   7      383.61      422.36     42.32 o
   7   1   7      154.86      160.96     17.76 o
   8   1   7        1.75       15.64      8.86 o
  -8   2   7      200.37      200.09     10.08 o
  -7   2   7      118.55      131.61     21.39 o
  -6   2   7        3.20        1.25      2.18 o
  -5   2   7        2.37        1.37      1.82 o
  -4   2   7      336.67      332.99     17.46 o
  -3   2   7      623.29      671.83     47.31 o
  -2   2   7      685.50      783.84     42.11 o
  -1   2   7     2607.24     3558.67    316.66 o
   0   2   7     1268.33     1757.81    164.69 o
   1   2   7     2593.22     3452.93    166.81 o
   2   2   7      703.10      852.75     46.33 o
   3   2   7      618.59      748.91     52.14 o
   4   2   7      339.73      365.52     34.39 o
   5   2   7        2.32        0.69      1.38 o
   6   2   7        2.65        0.00      2.42 o
   7   2   7      118.45      165.82     13.76 o
   8   2   7      201.32      249.01     17.24 o
  -8   3   7       66.00       65.52      6.30 o
  -7   3   7      168.30      144.14     14.25 o
  -6   3   7      203.85      171.90     11.56 o
  -5   3   7      336.62      326.76     17.75 o
  -4   3   7     1563.33     1386.10     58.20 o
  -3   3   7      310.51      268.66     10.02 o
  -2   3   7     1129.52     1154.85     69.46 o
  -1   3   7     1562.65     2168.56    155.60 o
   0   3   7     3104.07     4591.51    311.21 o
   1   3   7     1575.82     2178.65    131.35 o
   2   3   7     1131.73     1162.80    152.26 o
   3   3   7      305.73      321.71     22.92 o
   4   3   7     1572.77     1667.43    129.21 o
   5   3   7      322.55      398.50     51.52 o
   6   3   7      204.54      206.00     29.94 o
   7   3   7      166.33      214.15     15.17 o
   8   3   7       66.37       90.63     12.72 o
  -8   4   7       95.50       94.44      7.04 o
  -7   4   7      214.69      217.61     15.86 o
  -6   4   7      346.20      301.19     11.85 o
  -5   4   7      261.80      247.78     11.25 o
  -4   4   7      957.50      749.80     29.11 o
  -3   4   7      494.26      409.09     16.61 o
  -2   4   7     1052.87     1173.73     49.30 o
  -1   4   7     4707.50     6110.66    418.43 o
   0   4   7        5.53        5.81      1.55 o
   1   4   7     4703.38     6384.07    411.20 o
   2   4   7     1056.71     1370.32     88.54 o
   3   4   7      504.14      525.82     35.17 o
   4   4   7      957.94     1008.74     85.55 o
   5   4   7      253.10      297.40     52.90 o
   6   4   7      351.36      354.18     53.07 o
   7   4   7      216.66      247.24     37.81 o
   8   4   7       97.14      126.81     14.32 o
  -7   5   7       89.87       77.05      7.41 o
  -6   5   7       28.36       19.07      2.97 o
  -5   5   7      303.28      297.09     13.75 o
  -4   5   7      238.78      213.87      5.81 o
  -3   5   7      111.60       82.45      2.86 o
  -2   5   7      482.85      476.26     26.29 o
  -1   5   7     1311.08     1292.31     83.10 o
   0   5   7     1655.45     2127.50    202.37 o
   1   5   7     1325.32     1407.35    135.43 o
   2   5   7      492.65      523.55     50.53 o
   3   5   7      112.90       98.94      5.66 o
   4   5   7      242.95      259.64     29.32 o
   5   5   7      302.01      353.42     56.42 o
   6   5   7       26.47       27.53      6.97 o
   7   5   7       91.34       88.15     12.89 o
  -7   6   7      177.26      160.45     11.15 o
  -6   6   7      116.68      105.72      7.11 o
  -5   6   7       61.65       48.32      8.42 o
  -4   6   7     1651.21     1437.43     63.81 o
  -3   6   7      208.45      200.25     10.74 o
  -2   6   7     1720.48     1539.56     64.58 o
  -1   6   7      260.94      291.52     20.15 o
   0   6   7     4446.73     4742.98    656.89 o
   1   6   7      246.13      300.22     33.00 o
   2   6   7     1707.52     1686.87    246.85 o
   3   6   7      200.76      237.56     18.48 o
   4   6   7     1641.21     1799.48    222.78 o
   5   6   7       64.66       79.95     10.09 o
   6   6   7      119.09      132.65     26.27 o
   7   6   7      176.77      195.88     27.38 o
  -7   7   7      120.55      100.90     10.86 o
  -6   7   7      124.70      112.39      5.57 o
  -5   7   7      491.65      408.09     16.63 o
  -4   7   7        8.20        1.64      2.39 o
  -3   7   7     1887.84     1668.09    100.22 o
  -2   7   7      653.21      682.95     39.02 o
  -1   7   7      865.69      930.88     65.06 o
   0   7   7       20.42       40.90      3.09 o
   1   7   7      865.26     1002.92    124.99 o
   2   7   7      663.86      769.73    121.72 o
   3   7   7     1869.36     2025.42    161.83 o
   4   7   7        8.75        5.10      3.32 o
   5   7   7      503.79      503.66     76.59 o
   6   7   7      120.21      141.78     22.54 o
   7   7   7      118.65      139.59     29.39 o
  -7   8   7       45.25       48.12      6.27 o
  -6   8   7       46.16       41.43      3.92 o
  -5   8   7        9.07        7.15      2.87 o
  -4   8   7       76.90       73.10      5.30 o
  -3   8   7      393.49      312.14     25.38 o
  -2   8   7      611.98      581.64     36.34 o
  -1   8   7      773.49      744.16     65.72 o
   0   8   7     2694.40     2505.64    249.41 o
   1   8   7      748.82      793.85     98.18 o
   2   8   7      597.96      559.74     96.86 o
   3   8   7      388.19      385.21     40.51 o
   4   8   7       75.58       92.54     12.11 o
   5   8   7        8.13        4.78      3.76 o
   6   8   7       46.19       56.45     16.39 o
   7   8   7       44.05       47.69      6.69 o
  -6   9   7        8.63        4.18      3.70 o
  -5   9   7      314.11      269.27     24.67 o
  -4   9   7      224.69      200.47      9.62 o
  -3   9   7      770.38      679.52     54.17 o
  -2   9   7      156.99      139.35     10.40 o
  -1   9   7        0.79        2.02      1.87 o
   0   9   7      792.46      743.94     80.01 o
   1   9   7        0.67        0.00      1.85 o
   2   9   7      166.14      164.81     22.17 o
   3   9   7      759.68      841.32     90.35 o
   4   9   7      228.31      279.39     54.71 o
   5   9   7      314.53      346.77     62.26 o
   6   9   7        7.73       13.00      4.56 o
  -6  10   7      129.47      113.27      7.16 o
  -5  10   7      197.34      178.43     19.03 o
  -4  10   7      133.37      131.45     10.01 o
  -3  10   7      218.60      200.86     13.26 o
  -2  10   7      846.52      811.16     81.48 o
  -1  10   7      358.17      336.55     29.89 o
   0  10   7        0.35        0.58      1.93 o
   1  10   7      366.64      376.85     45.34 o
   2  10   7      835.93      952.72    113.33 o
   3  10   7      221.40      243.21     37.87 o
   4  10   7      132.52      153.80     28.97 o
   5  10   7      189.85      222.70     38.66 o
   6  10   7      135.20      167.95     25.53 o
  -5  11   7      130.20      111.71      6.96 o
  -4  11   7        3.40        0.00      3.11 o
  -3  11   7      184.96      173.20     19.55 o
  -2  11   7      592.44      533.44     47.72 o
  -1  11   7      228.25      231.65     20.60 o
   0  11   7       16.32       10.41      2.46 o
   1  11   7      234.47      288.31     33.62 o
   2  11   7      585.56      657.68     85.51 o
   3  11   7      190.17      214.59     32.88 o
   4  11   7        4.45        0.00      4.30 o
   5  11   7      126.50      147.54     31.87 o
  -5  12   7       14.05        0.37      4.17 o
  -4  12   7      169.53      163.91      7.74 o
  -3  12   7       26.33       26.48      4.39 o
  -2  12   7      171.91      159.35     18.56 o
  -1  12   7      189.69      182.18     21.27 o
   0  12   7      225.03      237.73     25.28 o
   1  12   7      185.52      208.02     25.33 o
   2  12   7      178.10      205.69     25.08 o
   3  12   7       28.52       40.82      5.24 o
   4  12   7      171.43      207.21     43.91 o
   5  12   7       14.27       13.81      4.74 o
  -4  13   7      150.93      138.69     12.74 o
  -3  13   7        4.24        6.66      3.77 o
  -2  13   7      110.40      105.83     19.02 o
  -1  13   7      356.26      386.82     46.99 o
   0  13   7      397.98      425.26     43.86 o
   1  13   7      362.80      441.16     49.50 o
   2  13   7      114.79      137.09     29.20 o
   3  13   7        4.07        0.00      3.88 o
   4  13   7      150.93      180.78     34.70 o
  -3  14   7       15.50       11.52      4.32 o
  -2  14   7      362.04      354.74     41.74 o
  -1  14   7       52.08       53.17      8.27 o
   0  14   7       43.41       48.56      5.13 o
   1  14   7       50.40       60.31      5.15 o
   2  14   7      361.96      447.39     89.24 o
   3  14   7       14.54       18.35      4.95 o
  -2  15   7       23.70       26.76      5.03 o
  -1  15   7      194.79      215.28     25.12 o
   0  15   7       13.00       13.20      4.18 o
   1  15   7      198.40      251.72     24.38 o
   2  15   7       26.04       35.11      7.10 o
   0   0   8     3944.45     5936.67    827.76 o
   1   0   8       75.12       77.50      3.94 o
   2   0   8     1556.57     1878.30     86.46 o
   3   0   8       75.40       83.92     12.12 o
   4   0   8        0.46        1.85      1.51 o
   5   0   8        0.47        0.38      1.95 o
   6   0   8      226.56      225.49     18.80 o
   7   0   8       63.89       70.15      7.35 o
   8   0   8        2.35        5.77      5.32 o
  -8   1   8       22.93       17.54      6.03 o
  -7   1   8       22.01       26.88      5.72 o
  -6   1   8        8.79        6.44      2.78 o
  -5   1   8       95.20       73.70     12.61 o
  -4   1   8      160.03      162.81     13.75 o
  -3   1   8      854.49      868.97     43.39 o
  -2   1   8      310.68      371.55     19.74 o
  -1   1   8      194.69      220.68     21.09 o
   0   1   8     4565.53     6460.51    853.41 o
   1   1   8      190.77      220.39     11.38 o
   2   1   8      299.64      384.43     23.59 o
   3   1   8      825.81      902.48     55.83 o
   4   1   8      158.22      124.00     23.07 o
   5   1   8      104.91       99.87     10.70 o
   6   1   8        9.18        5.10      3.67 o
   7   1   8       22.72       17.09      5.40 o
   8   1   8       22.61       24.97      9.89 o
  -8   2   8        7.89       11.06      4.50 o
  -7   2   8        3.33        0.00      4.03 o
  -6   2   8      227.09      221.46     22.55 o
  -5   2   8      528.36      502.42     28.15 o
  -4   2   8      710.05      728.83     48.49 o
  -3   2   8      643.02      577.76     41.07 o
  -2   2   8      224.79      212.38     12.14 o
  -1   2   8      537.05      682.96     59.45 o
   0   2   8      181.90      372.36     40.02 o
   1   2   8      530.05      673.45     34.04 o
   2   2   8      240.12      250.38     12.00 o
   3   2   8      645.76      629.91     92.05 o
   4   2   8      704.15      780.25     66.37 o
   5   2   8      526.06      561.07     59.00 o
   6   2   8      221.91      278.00     25.32 o
   7   2   8        3.65        1.31      4.57 o
   8   2   8        8.31        8.48      8.67 o
  -7   3   8       71.81       77.20      6.00 o
  -6   3   8       54.21       55.51      6.71 o
  -5   3   8      400.59      387.65     18.23 o
  -4   3   8       66.83       59.71      3.17 o
  -3   3   8     1532.80     1584.20     87.96 o
  -2   3   8     2292.32     2366.15    142.22 o
  -1   3   8      643.02      868.11     69.91 o
   0   3   8     5006.36     6679.15    514.02 o
   1   3   8      649.09      834.40     50.82 o
   2   3   8     2283.46     2549.99    148.02 o
   3   3   8     1530.78     1954.21    147.85 o
   4   3   8       64.96       77.60      8.46 o
   5   3   8      395.61      470.84     52.16 o
   6   3   8       55.12       59.04      9.40 o
   7   3   8       70.40      105.14     12.62 o
  -7   4   8      178.19      193.69     20.29 o
  -6   4   8      116.30      100.87      5.08 o
  -5   4   8      280.81      248.07     14.43 o
  -4   4   8      241.78      233.46     10.43 o
  -3   4   8     1298.43     1284.21     69.68 o
  -2   4   8      259.80      280.73     22.33 o
  -1   4   8     1828.93     2311.30    154.06 o
   0   4   8     6426.80     7871.64    565.90 o
   1   4   8     1797.72     2212.09    148.64 o
   2   4   8      259.91      281.16     35.75 o
   3   4   8     1281.96     1464.59    134.21 o
   4   4   8      232.63      289.28     24.41 o
   5   4   8      282.72      360.67     11.82 o
   6   4   8      117.09      125.54     22.73 o
   7   4   8      181.06      236.67     44.39 o
  -7   5   8      302.00      279.37     23.99 o
  -6   5   8       10.82       11.32      3.11 o
  -5   5   8      329.95      298.36     21.38 o
  -4   5   8      259.86      236.66     12.02 o
  -3   5   8      786.01      707.57     33.31 o
  -2   5   8      147.61      193.46     15.47 o
  -1   5   8     2235.18     2815.18    228.12 o
   0   5   8     2730.67     2951.64    276.83 o
   1   5   8     2252.43     2670.90    253.63 o
   2   5   8      150.03      222.73     15.88 o
   3   5   8      792.70      870.64     57.85 o
   4   5   8      259.80      316.63     37.27 o
   5   5   8      319.22      369.13     64.24 o
   6   5   8       10.41       11.92      4.02 o
   7   5   8      296.69      350.79     59.06 o
  -7   6   8       55.34       63.88     13.30 o
  -6   6   8      251.51      245.33     13.31 o
  -5   6   8      216.43      197.17     10.66 o
  -4   6   8     1309.49     1225.84     66.15 o
  -3   6   8      400.10      374.34     18.60 o
  -2   6   8      198.08      194.68     15.81 o
  -1   6   8      598.45      548.49     28.07 o
   0   6   8       49.37       48.75      3.59 o
   1   6   8      575.72      618.50     80.17 o
   2   6   8      203.23      225.04     25.54 o
   3   6   8      390.41      464.59     37.34 o
   4   6   8     1318.43     1519.19    198.04 o
   5   6   8      217.84      260.15     47.18 o
   6   6   8      252.43      299.50     54.52 o
   7   6   8       58.15       73.57     13.81 o
  -7   7   8       23.84       18.14      4.70 o
  -6   7   8      111.64       93.36     20.26 o
  -5   7   8       75.21       69.35      8.72 o
  -4   7   8        8.04        4.69      3.05 o
  -3   7   8      325.52      278.72     16.34 o
  -2   7   8      435.42      455.69     24.96 o
  -1   7   8      141.66      127.22      8.45 o
   0   7   8      116.75       64.08      5.80 o
   1   7   8      141.72      150.64     18.09 o
   2   7   8      415.16      480.65     57.58 o
   3   7   8      324.59      352.44     30.23 o
   4   7   8        8.49        9.19      3.85 o
   5   7   8       74.92       78.50     12.28 o
   6   7   8      115.26      154.07     27.59 o
   7   7   8       23.73       18.04      5.00 o
  -6   8   8      330.29      302.73     18.48 o
  -5   8   8      243.09      211.61     16.28 o
  -4   8   8      939.28      858.91     57.03 o
  -3   8   8      521.67      443.98     36.99 o
  -2   8   8     1267.54     1175.39     71.40 o
  -1   8   8      679.20      733.76     55.48 o
   0   8   8      488.57      653.21     64.88 o
   1   8   8      689.65      798.95     91.39 o
   2   8   8     1266.45     1278.99    145.54 o
   3   8   8      524.03      567.76     58.85 o
   4   8   8      939.49     1129.88    199.53 o
   5   8   8      243.54      268.51     48.45 o
   6   8   8      334.19      393.97     68.32 o
  -6   9   8      140.41      129.24      7.42 o
  -5   9   8      194.92      168.46      7.68 o
  -4   9   8      221.56      222.82     19.63 o
  -3   9   8       27.77       23.54      3.96 o
  -2   9   8      402.11      389.95     31.14 o
  -1   9   8      220.64      199.39     15.47 o
   0   9   8      694.17      659.57     71.48 o
   1   9   8      216.03      219.94     24.80 o
   2   9   8      396.50      419.91     82.72 o
   3   9   8       31.10       36.63      4.39 o
   4   9   8      220.55      281.02     50.97 o
   5   9   8      202.86      222.95     42.94 o
   6   9   8      140.69      166.16     28.45 o
  -6  10   8       69.62       59.70      6.21 o
  -5  10   8       59.39       60.32      5.74 o
  -4  10   8       11.34        9.70      3.69 o
  -3  10   8      108.59       94.56     10.53 o
  -2  10   8      554.85      580.49     57.70 o
  -1  10   8      985.09      898.27     79.07 o
   0  10   8      633.01      618.69     62.49 o
   1  10   8      962.85      961.15    109.88 o
   2  10   8      549.96      699.58    128.61 o
   3  10   8      110.87      120.48     20.77 o
   4  10   8       10.08       14.11      4.22 o
   5  10   8       58.23       69.01     13.16 o
   6  10   8       69.28       76.37     16.51 o
  -5  11   8       67.30       62.61      5.98 o
  -4  11   8       52.81       47.94      5.25 o
  -3  11   8      385.60      369.44     21.37 o
  -2  11   8      693.55      665.65     66.43 o
  -1  11   8      173.59      182.28     15.92 o
   0  11   8      930.69      924.97    103.97 o
   1  11   8      176.57      213.33     26.76 o
   2  11   8      710.15      830.97    153.14 o
   3  11   8      383.96      445.96     75.56 o
   4  11   8       53.83       64.77     13.27 o
   5  11   8       71.13       87.35     15.15 o
  -5  12   8       24.81       24.57      5.02 o
  -4  12   8      128.52      112.36      9.67 o
  -3  12   8       93.98       82.44      7.15 o
  -2  12   8      156.84      154.50      8.46 o
  -1  12   8       78.09       78.44      9.14 o
   0  12   8       13.85       21.63      3.03 o
   1  12   8       78.08       93.39      8.67 o
   2  12   8      148.85      160.34     36.96 o
   3  12   8       94.00      114.91     23.38 o
   4  12   8      127.60      137.45     22.96 o
   5  12   8       25.05       27.53      7.30 o
  -4  13   8      243.33      226.47     12.99 o
  -3  13   8      508.02      474.04     38.63 o
  -2  13   8      122.75      133.13      8.57 o
  -1  13   8       59.68       57.60      7.85 o
   0  13   8       22.86       22.99      4.11 o
   1  13   8       59.83       75.07      7.89 o
   2  13   8      124.47      160.10     29.37 o
   3  13   8      507.79      629.18    130.80 o
   4  13   8      244.75      301.65     59.00 o
  -3  14   8       48.57       51.15      5.82 o
  -2  14   8      172.89      176.07     15.52 o
  -1  14   8       50.87       53.88      8.40 o
   0  14   8       53.07       45.90      7.30 o
   1  14   8       51.17       46.61      6.66 o
   2  14   8      172.22      216.98     47.35 o
   3  14   8       51.02       79.45     18.70 o
  -2  15   8       59.00       63.41      6.28 o
  -1  15   8       66.73       78.56     10.35 o
   0  15   8       17.03       13.06      6.00 o
   1  15   8       64.48       91.95      8.21 o
   2  15   8       60.48       79.49     14.89 o
   1   0   9      112.60      111.49      8.73 o
   2   0   9       32.79       27.73      3.67 o
   3   0   9      599.13      593.94     47.30 o
   4   0   9      527.98      470.24     45.95 o
   5   0   9       46.40       21.30     13.66 o
   6   0   9       45.54       39.36      3.77 o
   7   0   9       40.76       61.86     12.34 o
  -7   1   9       64.07       54.10     10.55 o
  -6   1   9       82.29       57.62     18.07 o
  -5   1   9        0.95        3.49      2.22 o
  -4   1   9      156.10      190.50     15.64 o
  -3   1   9       44.14       41.36      5.48 o
  -2   1   9     1400.06     1577.26    135.33 o
  -1   1   9      107.63       79.28     16.81 o
   0   1   9     2408.02     3286.88    315.03 o
   1   1   9      108.83      110.61      4.84 o
   2   1   9     1387.41     1650.01     95.24 o
   3   1   9       44.49       57.49      3.14 o
   4   1   9      161.75      194.11     28.40 o
   5   1   9        1.63        1.07      1.58 o
   6   1   9       83.54       91.67      9.86 o
   7   1   9       67.00       64.04      7.32 o
  -7   2   9        3.08        1.08      4.66 o
  -6   2   9      221.77      198.05     21.39 o
  -5   2   9      188.22      192.92     13.67 o
  -4   2   9       96.76      118.28      9.16 o
  -3   2   9      482.60      557.80     30.04 o
  -2   2   9      426.88      528.28     41.89 o
  -1   2   9     1074.08     1472.50    140.61 o
   0   2   9      558.13      877.84     83.29 o
   1   2   9     1116.64     1518.04     75.60 o
   2   2   9      431.58      580.62     28.16 o
   3   2   9      490.57      625.38     35.27 o
   4   2   9       96.33       96.35     22.94 o
   5   2   9      185.84      216.43     24.29 o
   6   2   9      224.42      293.38     16.30 o
   7   2   9        2.22        0.19      4.50 o
  -7   3   9      124.15      127.96      9.84 o
  -6   3   9      159.40      152.20     18.60 o
  -5   3   9       38.57       38.55      3.22 o
  -4   3   9      543.44      481.43     27.09 o
  -3   3   9      502.71      441.15     26.19 o
  -2   3   9      695.39      888.10     64.59 o
  -1   3   9      514.62      645.19     57.51 o
   0   3   9      440.80      631.54     55.39 o
   1   3   9      502.95      624.89     31.75 o
   2   3   9      688.38      931.66     58.93 o
   3   3   9      504.61      498.93     49.66 o
   4   3   9      539.93      629.84     58.68 o
   5   3   9       40.01       49.11      6.21 o
   6   3   9      159.42      201.51     23.63 o
   7   3   9      127.63      136.39     35.42 o
  -7   4   9       21.93       22.35      4.58 o
  -6   4   9      116.76      102.11     14.10 o
  -5   4   9      973.65      843.26     32.29 o
  -4   4   9     1304.80     1204.57     62.11 o
  -3   4   9     1191.93     1158.52     87.53 o
  -2   4   9      134.91      169.14     15.95 o
  -1   4   9      420.82      513.30     39.65 o
   0   4   9        5.93        9.13      1.86 o
   1   4   9      413.40      492.18     37.19 o
   2   4   9      126.81      180.23     10.39 o
   3   4   9     1207.18     1475.85    110.28 o
   4   4   9     1301.02     1543.15    130.21 o
   5   4   9      981.75     1448.51     29.35 o
   6   4   9      113.07      124.13     27.08 o
   7   4   9       22.44       17.74     10.03 o
  -7   5   9       95.88       93.60      9.03 o
  -6   5   9       49.98       44.60      4.18 o
  -5   5   9      165.58      163.26     14.41 o
  -4   5   9      265.07      265.21     15.93 o
  -3   5   9      749.72      727.47     49.38 o
  -2   5   9       14.43       15.31      2.05 o
  -1   5   9      400.66      402.96     22.32 o
   0   5   9      400.36      585.38     55.87 o
   1   5   9      401.74      479.38     44.01 o
   2   5   9       17.25       10.28      2.87 o
   3   5   9      745.59      966.80     44.10 o
   4   5   9      261.14      346.62     32.95 o
   5   5   9      165.80      254.40     19.83 o
   6   5   9       49.48       52.40      9.66 o
   7   5   9       95.00      109.37     24.30 o
  -7   6   9       54.34       49.35      5.70 o
  -6   6   9       87.85       64.40     15.45 o
  -5   6   9       66.40       61.38      5.90 o
  -4   6   9      438.62      420.62     28.83 o
  -3   6   9      959.54      883.34     52.19 o
  -2   6   9      226.30      202.01     13.82 o
  -1   6   9      110.92      119.20     12.34 o
   0   6   9      963.08      889.17    108.61 o
   1   6   9      114.44      138.55     16.60 o
   2   6   9      223.63      230.98     24.59 o
   3   6   9      970.14     1131.52    113.90 o
   4   6   9      426.54      559.71     45.22 o
   5   6   9       64.45       66.19      8.20 o
   6   6   9       88.57      117.21     21.78 o
   7   6   9       52.76       66.46      7.39 o
  -7   7   9        2.28        0.00      4.55 o
  -6   7   9       26.47       27.37      4.55 o
  -5   7   9      150.02      128.36      6.61 o
  -4   7   9      111.70      104.98      6.32 o
  -3   7   9      631.06      540.23     42.41 o
  -2   7   9       73.13       84.58      5.24 o
  -1   7   9        3.45        1.63      1.85 o
   0   7   9      405.49      491.31     54.06 o
   1   7   9        4.03        0.54      1.82 o
   2   7   9       77.06       91.79     13.45 o
   3   7   9      643.89      810.38     42.92 o
   4   7   9      114.24      148.91     31.28 o
   5   7   9      151.48      171.03     33.95 o
   6   7   9       24.57       32.82      8.14 o
   7   7   9        1.77        2.21      4.50 o
  -6   8   9      372.86      347.68     16.76 o
  -5   8   9      153.42      124.49      9.80 o
  -4   8   9      676.49      628.96     35.87 o
  -3   8   9      386.76      326.73     24.23 o
  -2   8   9     1758.40     1623.58    109.77 o
  -1   8   9       22.77       21.73      3.03 o
   0   8   9      512.91      558.47     62.94 o
   1   8   9       18.29       24.51      3.34 o
   2   8   9     1779.06     1996.28    208.23 o
   3   8   9      380.39      410.71     52.84 o
   4   8   9      676.30      817.09    151.74 o
   5   8   9      150.19      165.83     26.93 o
   6   8   9      370.88      431.67     73.73 o
  -6   9   9      565.09      552.10     31.00 o
  -5   9   9       56.29       43.78      5.14 o
  -4   9   9      415.42      376.32     24.40 o
  -3   9   9      129.54      111.88      9.03 o
  -2   9   9     1719.62     1671.98    103.11 o
  -1   9   9       47.27       39.99      3.19 o
   0   9   9     2113.29     2111.47    214.41 o
   1   9   9       51.93       56.39      6.23 o
   2   9   9     1718.87     2104.86    234.47 o
   3   9   9      133.51      148.39     14.05 o
   4   9   9      411.17      491.31     84.08 o
   5   9   9       55.12       62.84     11.44 o
   6   9   9      562.76      696.26    105.04 o
  -5  10   9       61.95       51.42      6.81 o
  -4  10   9      592.05      549.09     34.42 o
  -3  10   9      153.70      136.41     12.33 o
  -2  10   9       87.97       89.95     12.77 o
  -1  10   9       40.99       41.65      3.33 o
   0  10   9      544.87      505.55     51.78 o
   1  10   9       43.12       46.80      4.13 o
   2  10   9       94.17      114.35     13.15 o
   3  10   9      160.00      179.85     19.79 o
   4  10   9      593.13      702.20    126.28 o
   5  10   9       61.93       70.25     13.98 o
  -5  11   9      264.22      247.93     15.78 o
  -4  11   9        6.70        2.34      3.62 o
  -3  11   9      259.54      250.22     24.76 o
  -2  11   9      164.32      153.25     15.71 o
  -1  11   9      359.48      362.73     30.29 o
   0  11   9      305.89      300.50     30.79 o
   1  11   9      352.51      419.85     46.41 o
   2  11   9      161.10      180.97     22.07 o
   3  11   9      261.07      319.61     56.44 o
   4  11   9        6.54        5.24      3.97 o
   5  11   9      263.03      334.13     66.32 o
  -4  12   9        8.95        3.39      3.85 o
  -3  12   9      231.40      214.80     10.21 o
  -2  12   9        5.42        4.02      3.61 o
  -1  12   9      403.29      424.65     50.53 o
   0  12   9        4.41        4.41      2.55 o
   1  12   9      414.21      491.59     51.66 o
   2  12   9        4.50        0.00      2.78 o
   3  12   9      232.63      291.12     63.73 o
   4  12   9        8.62        6.94      4.63 o
  -4  13   9       84.76       88.60      7.08 o
  -3  13   9       88.65       92.17      6.80 o
  -2  13   9       44.02       38.45      5.22 o
  -1  13   9      203.60      209.05     21.83 o
   0  13   9        3.78        2.35      3.08 o
   1  13   9      198.99      242.59     25.36 o
   2  13   9       47.64       39.51     14.88 o
   3  13   9       85.69      112.01     20.72 o
   4  13   9       85.53      117.54     16.11 o
  -2  14   9       93.52       82.95     12.00 o
  -1  14   9       92.45      114.96     12.43 o
   0  14   9        7.27        6.10      3.82 o
   1  14   9       90.37      121.95     14.20 o
   2  14   9       93.34       96.97     18.79 o
   0  15   9       55.89       89.27      8.95 o
   0   0  10     2977.49     3881.11    574.88 o
   1   0  10       76.67       97.49      8.46 o
   2   0  10        3.04        3.69      1.20 o
   3   0  10      751.16      863.01     57.21 o
   4   0  10       20.99       20.71      4.42 o
   5   0  10       32.32       29.98      3.05 o
   6   0  10      516.87      503.70     40.25 o
   7   0  10       13.41       12.62      5.45 o
  -7   1  10      121.61      121.67     24.83 o
  -6   1  10     1112.42      950.11    165.83 o
  -5   1  10       45.98       53.85      5.08 o
  -4   1  10      515.59      528.12     42.45 o
  -3   1  10       33.87       32.18      5.41 o
  -2   1  10      795.79      838.31     83.25 o
  -1   1  10       23.40       33.91      5.30 o
   0   1  10     1362.33     1794.93    170.69 o
   1   1  10       20.27       35.98      2.96 o
   2   1  10      799.17      906.62     47.69 o
   3   1  10       31.19       45.89      3.95 o
   4   1  10      502.01      522.61     38.30 o
   5   1  10       43.70       26.70     10.25 o
   6   1  10     1110.11     1097.88    248.44 o
   7   1  10      120.83      120.40     26.62 o
  -7   2  10       28.91       28.83      8.01 o
  -6   2  10      400.34      369.45     27.87 o
  -5   2  10      972.41      905.59     65.02 o
  -4   2  10      121.78      107.47      7.65 o
  -3   2  10      106.61      108.94      8.19 o
  -2   2  10      430.84      424.87     34.02 o
  -1   2  10      665.41      866.57     80.70 o
   0   2  10       97.94      186.91     21.34 o
   1   2  10      653.71      878.21     38.83 o
   2   2  10      437.57      454.71     19.92 o
   3   2  10      112.89      126.47      7.60 o
   4   2  10      119.40      107.37     18.42 o
   5   2  10      971.01     1059.73    105.53 o
   6   2  10      395.40      413.08    107.45 o
   7   2  10       27.41       24.12     14.08 o
  -7   3  10      365.86      375.83     47.75 o
  -6   3  10        9.96        1.11      3.30 o
  -5   3  10      171.16      159.22      9.22 o
  -4   3  10       93.90       92.63      6.56 o
  -3   3  10      174.82      204.04     16.30 o
  -2   3  10      328.10      372.29     35.48 o
  -1   3  10     1396.67     1505.86    133.18 o
   0   3  10      129.96      177.28     13.62 o
   1   3  10     1389.51     1498.26     82.98 o
   2   3  10      338.12      404.45     24.87 o
   3   3  10      168.76      242.67     16.63 o
   4   3  10       93.56       90.17     17.10 o
   5   3  10      174.70      230.94     25.22 o
   6   3  10       10.64        7.72      6.22 o
   7   3  10      363.32      403.13    121.21 o
  -7   4  10       94.40       94.81      7.09 o
  -6   4  10       62.41       61.21     11.87 o
  -5   4  10      210.29      167.83      6.85 o
  -4   4  10      737.06      682.30     51.98 o
  -3   4  10       54.22       49.39      4.90 o
  -2   4  10      487.30      535.00     53.51 o
  -1   4  10      346.53      424.12     39.35 o
   0   4  10      206.74      364.15     31.86 o
   1   4  10      336.37      392.52     27.82 o
   2   4  10      480.15      580.45     35.26 o
   3   4  10       52.93       55.85      3.93 o
   4   4  10      732.58      847.30     76.46 o
   5   4  10      210.64      274.22     21.29 o
   6   4  10       61.35       65.08     12.44 o
   7   4  10       93.26      105.45     30.95 o
  -7   5  10       24.20       20.76      4.70 o
  -6   5  10      123.71      120.95      6.66 o
  -5   5  10       28.46       24.72      3.40 o
  -4   5  10      191.87      174.27     12.26 o
  -3   5  10      566.49      527.24     44.89 o
  -2   5  10      311.72      301.03     18.74 o
  -1   5  10      539.05      601.99     30.04 o
   0   5  10        6.33       15.30      2.25 o
   1   5  10      537.04      704.87     64.17 o
   2   5  10      320.66      412.85     24.53 o
   3   5  10      575.15      703.48     22.74 o
   4   5  10      207.58      250.61     17.91 o
   5   5  10       26.86       32.82      6.97 o
   6   5  10      126.72      154.38     28.48 o
   7   5  10       23.76       22.32      9.04 o
  -7   6  10      131.75      134.43      9.59 o
  -6   6  10        7.60        3.83      3.56 o
  -5   6  10       75.73       63.86      5.26 o
  -4   6  10      543.46      473.58     22.64 o
  -3   6  10      187.36      130.94      5.67 o
  -2   6  10       21.57       18.32      2.89 o
  -1   6  10      246.83      250.78     15.27 o
   0   6  10       69.88       78.89      8.43 o
   1   6  10      247.94      285.72     30.41 o
   2   6  10       18.42       15.22      4.33 o
   3   6  10      177.15      181.47     15.69 o
   4   6  10      545.97      705.32     65.32 o
   5   6  10       75.97       88.70     13.56 o
   6   6  10        6.95        0.73      4.22 o
   7   6  10      132.78      196.27     40.56 o
  -6   7  10        2.75        1.49      3.77 o
  -5   7  10       17.35       12.15      3.92 o
  -4   7  10      201.28      171.76     14.39 o
  -3   7  10      270.99      237.15     14.01 o
  -2   7  10      484.27      429.72     34.20 o
  -1   7  10      420.87      448.12     40.32 o
   0   7  10      462.87      452.96     50.47 o
   1   7  10      435.04      495.75     57.41 o
   2   7  10      491.86      538.89     64.40 o
   3   7  10      280.73      287.14     84.49 o
   4   7  10      202.97      247.42     35.57 o
   5   7  10       17.00       18.39      4.55 o
   6   7  10        2.44        4.42      4.29 o
  -6   8  10       76.84       56.31      5.91 o
  -5   8  10      186.27      167.56     11.31 o
  -4   8  10       31.87       22.53      4.15 o
  -3   8  10       17.65       14.27      3.62 o
  -2   8  10      100.78      100.59      7.45 o
  -1   8  10       23.03       19.43      3.05 o
   0   8  10      260.49      288.59     36.08 o
   1   8  10       25.32       29.65      2.94 o
   2   8  10       99.83      121.42     18.37 o
   3   8  10       18.44       10.30      2.70 o
   4   8  10       30.50       29.80      7.85 o
   5   8  10      181.88      236.57     46.57 o
   6   8  10       79.50       96.31     13.85 o
  -6   9  10      302.93      300.66     15.78 o
  -5   9  10      213.04      199.12     12.87 o
  -4   9  10      285.35      235.34     13.97 o
  -3   9  10       69.75       59.40      5.29 o
  -2   9  10     1058.11     1048.17     68.77 o
  -1   9  10       76.10       64.64      4.46 o
   0   9  10       12.10       10.31      3.32 o
   1   9  10       79.43       86.53     10.20 o
   2   9  10     1059.14     1291.74    139.51 o
   3   9  10       73.49       73.67      9.18 o
   4   9  10      280.39      324.43     58.26 o
   5   9  10      214.97      258.71     43.92 o
   6   9  10      299.95      392.69     76.50 o
  -5  10  10      229.47      215.39      9.08 o
  -4  10  10       61.84       67.44      5.84 o
  -3  10  10      103.39       88.36      6.13 o
  -2  10  10      149.28      146.32     13.92 o
  -1  10  10       11.86        8.41      2.60 o
   0  10  10     1126.54     1166.43    129.16 o
   1  10  10       10.61       12.69      2.79 o
   2  10  10      148.97      183.20     19.94 o
   3  10  10      104.35      121.67     14.70 o
   4  10  10       61.65       88.89     15.36 o
   5  10  10      230.79      269.63     41.86 o
  -5  11  10       87.61       92.17      7.10 o
  -4  11  10      152.72      129.32      9.71 o
  -3  11  10        5.86        4.53      3.60 o
  -2  11  10       28.47       21.69      5.50 o
  -1  11  10      361.48      347.17     31.90 o
   0  11  10       38.55       41.50      4.58 o
   1  11  10      357.92      398.82     42.98 o
   2  11  10       28.86       30.35      4.60 o
   3  11  10        5.71        7.71      4.14 o
   4  11  10      150.86      174.56     26.25 o
   5  11  10       86.70      113.50     16.76 o
  -4  12  10       82.59       68.72      6.40 o
  -3  12  10      208.95      195.37     18.79 o
  -2  12  10       37.60       41.30      5.03 o
  -1  12  10      146.00      144.53     13.77 o
   0  12  10       97.94       88.11      7.01 o
   1  12  10      141.99      160.43     19.64 o
   2  12  10       36.21       36.28      4.50 o
   3  12  10      217.71      274.15     48.16 o
   4  12  10       82.08       94.14     21.12 o
  -3  13  10       80.70       88.94      6.93 o
  -2  13  10       39.80       33.67      5.58 o
  -1  13  10      128.82      138.20     18.19 o
   0  13  10       74.07       76.91      5.46 o
   1  13  10      125.02      155.80     15.77 o
   2  13  10       40.86       53.17      5.36 o
   3  13  10       77.83      104.96     15.61 o
  -2  14  10      195.33      191.73     22.87 o
  -1  14  10      282.98      325.50     40.97 o
   0  14  10      131.70      118.37     17.69 o
   1  14  10      281.62      349.68     39.86 o
   2  14  10      194.30      235.41     35.88 o
   1   0  11       81.83       60.18      4.58 o
   2   0  11       56.05       46.02      5.96 o
   3   0  11      332.15      401.94     27.00 o
   4   0  11       24.69       31.20      3.42 o
   5   0  11     1455.38     1573.15    185.21 o
   6   0  11      275.95      235.71     60.18 o
   7   0  11      210.36      240.32     44.23 o
  -7   1  11      226.58      245.95     53.28 o
  -6   1  11      108.51      107.64     14.02 o
  -5   1  11      370.45      413.13     46.31 o
  -4   1  11      940.91      911.04     59.31 o
  -3   1  11        0.33        2.36      1.47 o
  -2   1  11      421.42      353.10     32.68 o
  -1   1  11      512.63      617.16     43.87 o
   0   1  11      181.08      234.38     15.06 o
   1   1  11      498.50      613.00     40.69 o
   2   1  11      425.41      422.86     21.35 o
   3   1  11        0.10        2.72      1.77 o
   4   1  11      943.91     1033.05     82.57 o
   5   1  11      373.63      351.59     72.88 o
   6   1  11      113.63       97.04     47.72 o
   7   1  11      228.80      256.38     59.45 o
  -7   2  11      127.33      149.40     26.43 o
  -6   2  11      547.30      501.54     51.23 o
  -5   2  11      378.25      361.38     20.96 o
  -4   2  11      307.83      297.28     17.27 o
  -3   2  11       95.33       88.89      5.19 o
  -2   2  11     1425.98     1588.70    141.51 o
  -1   2  11      185.32      286.22     28.42 o
   0   2  11      343.45      422.86     53.93 o
   1   2  11      182.40      289.33     14.89 o
   2   2  11     1429.44     1665.91     84.53 o
   3   2  11       94.02      102.94      5.45 o
   4   2  11      309.03      362.64     33.12 o
   5   2  11      381.07      430.59     64.57 o
   6   2  11      540.16      710.74     24.50 o
   7   2  11      125.73      189.65     16.30 o
  -7   3  11       33.94       37.90      5.93 o
  -6   3  11      171.13      155.43     15.43 o
  -5   3  11      394.53      306.13      9.81 o
  -4   3  11      461.20      426.01     31.82 o
  -3   3  11      193.40      184.31     16.13 o
  -2   3  11      511.18      640.15     56.18 o
  -1   3  11      138.21      193.89     19.85 o
   0   3  11       14.78       10.20      1.90 o
   1   3  11      141.72      198.87     14.88 o
   2   3  11      507.51      697.54     41.26 o
   3   3  11      189.61      221.32     12.02 o
   4   3  11      472.11      539.59     41.27 o
   5   3  11      397.77      513.27     29.78 o
   6   3  11      175.97      255.65     11.94 o
   7   3  11       34.26       40.03     12.58 o
  -7   4  11       27.57       26.37      5.01 o
  -6   4  11       24.30       19.45      4.23 o
  -5   4  11      240.71      247.11     19.62 o
  -4   4  11      645.52      605.81     44.52 o
  -3   4  11       26.53       24.40      3.32 o
  -2   4  11      554.70      507.64     34.69 o
  -1   4  11      130.86      157.66     14.85 o
   0   4  11      109.75      106.81      9.63 o
   1   4  11      129.45      177.47     12.39 o
   2   4  11      553.24      657.95     41.15 o
   3   4  11       23.43       24.55      2.92 o
   4   4  11      645.33      774.92     89.69 o
   5   4  11      248.88      364.76     20.07 o
   6   4  11       24.19       28.04      7.47 o
   7   4  11       29.53       22.66      5.22 o
  -6   5  11      139.39      107.24      8.19 o
  -5   5  11       66.63       47.66      4.25 o
  -4   5  11      708.47      608.48     28.37 o
  -3   5  11      524.38      423.92     21.08 o
  -2   5  11      279.09      262.07      9.67 o
  -1   5  11      290.05      261.23     20.96 o
   0   5  11      286.39      368.46     38.30 o
   1   5  11      284.45      301.94     30.51 o
   2   5  11      279.43      339.23     23.64 o
   3   5  11      526.85      627.89     24.29 o
   4   5  11      703.68      801.51    114.90 o
   5   5  11       65.46       94.11      8.85 o
   6   5  11      138.16      164.33     32.06 o
  -6   6  11       96.57       88.07      6.38 o
  -5   6  11      156.02      127.60      6.63 o
  -4   6  11       27.56       20.47      3.41 o
  -3   6  11      144.74      110.38      5.09 o
  -2   6  11       23.58       23.31      3.21 o
  -1   6  11       19.27       24.17      2.79 o
   0   6  11      231.96      224.04     23.85 o
   1   6  11       20.80       22.18      2.72 o
   2   6  11       26.70       32.43      2.70 o
   3   6  11      146.61      171.60      6.04 o
   4   6  11       26.66       30.82      4.67 o
   5   6  11      153.34      226.20     11.46 o
   6   6  11       96.07      126.30     28.74 o
  -6   7  11      145.84      133.88     12.39 o
  -5   7  11        4.92        1.32      3.43 o
  -4   7  11      301.04      256.98     25.01 o
  -3   7  11       98.22       75.26      6.57 o
  -2   7  11      222.25      218.66     13.80 o
  -1   7  11       61.72       75.54      7.13 o
   0   7  11        0.07        0.00      2.11 o
   1   7  11       61.60       79.72      9.88 o
   2   7  11      215.64      224.60     41.13 o
   3   7  11       97.70      117.72      8.59 o
   4   7  11      295.71      379.98     25.11 o
   5   7  11        4.98        6.37      4.08 o
   6   7  11      148.06      186.16     37.35 o
  -6   8  11      106.52      106.22      7.23 o
  -5   8  11      421.56      353.98     24.71 o
  -4   8  11       19.58       26.32      4.38 o
  -3   8  11      184.63      135.75      7.97 o
  -2   8  11       69.78       52.11      4.18 o
  -1   8  11      325.07      303.67     26.84 o
   0   8  11       25.71       26.38      3.34 o
   1   8  11      326.85      336.18     41.79 o
   2   8  11       70.38       69.78      6.30 o
   3   8  11      184.36      217.72     26.94 o
   4   8  11       20.42       32.59      5.20 o
   5   8  11      412.03      475.38     80.99 o
   6   8  11      109.64      135.19     21.19 o
  -5   9  11       95.07       90.84      6.74 o
  -4   9  11      110.11       92.08      6.32 o
  -3   9  11       70.76       65.70      5.54 o
  -2   9  11      289.72      275.02     17.59 o
  -1   9  11      843.60      825.24     56.70 o
   0   9  11       56.37       51.54      5.76 o
   1   9  11      837.71      873.04    106.66 o
   2   9  11      285.69      386.78     21.51 o
   3   9  11       66.64       49.60     21.39 o
   4   9  11      107.18      128.54     24.64 o
   5   9  11       96.59      102.29     22.84 o
  -5  10  11       35.30       33.14      5.36 o
  -4  10  11       58.15       41.34      5.26 o
  -3  10  11      293.65      280.78     18.65 o
  -2  10  11      339.14      340.44     28.12 o
  -1  10  11       31.67       28.33      4.14 o
   0  10  11      294.51      335.91     36.04 o
   1  10  11       32.55       38.02      4.99 o
   2  10  11      336.95      415.42     46.09 o
   3  10  11      290.50      361.72     75.05 o
   4  10  11       58.80       63.41     13.35 o
   5  10  11       36.30       49.34      9.82 o
  -4  11  11      191.54      169.94     14.30 o
  -3  11  11      316.53      247.38     18.26 o
  -2  11  11      189.97      165.01      8.18 o
  -1  11  11       71.80       81.44      6.57 o
   0  11  11        1.45        0.00      2.40 o
   1  11  11       69.08       95.61     13.64 o
   2  11  11      190.15      214.01     25.88 o
   3  11  11      312.41      322.91     54.99 o
   4  11  11      191.84      219.71     39.79 o
  -3  12  11        5.88        3.58      3.89 o
  -2  12  11      267.18      247.59     19.52 o
  -1  12  11       46.17       41.88      5.52 o
   0  12  11      786.46      774.24     75.51 o
   1  12  11       45.73       40.63      4.77 o
   2  12  11      271.74      321.29     33.87 o
   3  12  11        6.17        4.00      4.24 o
  -2  13  11       67.67       73.34      6.51 o
  -1  13  11      240.31      261.10     27.59 o
   0  13  11       32.85       38.91      5.02 o
   1  13  11      241.74      297.65     32.54 o
   2  13  11       65.67       79.55     10.86 o
  -1  14  11       63.34       75.06     14.36 o
   0  14  11       52.81       81.27      8.87 o
   1  14  11       62.50       80.61     10.81 o
   0   0  12      537.09      602.48     74.43 o
   1   0  12      830.18     1094.64     70.88 o
   2   0  12     1229.18     1407.01     73.59 o
   3   0  12       10.56       12.05      2.28 o
   4   0  12       89.93      129.47     12.84 o
   5   0  12      118.76       72.68     22.03 o
   6   0  12      165.70      130.34     27.78 o
   7   0  12       42.49       55.36     19.46 o
  -7   1  12      110.52      142.97     40.32 o
  -6   1  12       74.94       82.48      9.20 o
  -5   1  12      430.62      477.18     51.49 o
  -4   1  12       30.36       21.30      2.82 o
  -3   1  12      446.45      429.97     40.54 o
  -2   1  12      166.07      173.51     10.97 o
  -1   1  12      785.56     1073.01     98.45 o
   0   1  12      104.10      103.97      6.89 o
   1   1  12      776.96     1010.25     69.64 o
   2   1  12      157.59      181.95      8.24 o
   3   1  12      459.05      477.02     32.40 o
   4   1  12       32.64       35.55      2.93 o
   5   1  12      421.89      477.68     57.67 o
   6   1  12       74.32       85.52     38.53 o
   7   1  12      107.32      141.89     15.36 o
  -7   2  12       77.94      104.02     26.80 o
  -6   2  12       97.14      105.55      9.80 o
  -5   2  12     1031.63     1036.98    102.77 o
  -4   2  12      256.71      261.80     17.43 o
  -3   2  12      632.07      710.36     63.94 o
  -2   2  12      805.04      764.68     71.36 o
  -1   2  12      201.97      228.32     22.53 o
   0   2  12      113.49      189.91     15.64 o
   1   2  12      199.65      226.89     11.49 o
   2   2  12      803.59      835.20     44.25 o
   3   2  12      634.71      817.53     45.17 o
   4   2  12      258.23      330.00     37.87 o
   5   2  12     1049.64     1285.92    155.38 o
   6   2  12      100.62      144.01     10.41 o
   7   2  12       81.08      122.01     14.79 o
  -6   3  12       30.78       31.57      6.76 o
  -5   3  12      144.38      119.33      7.53 o
  -4   3  12      338.25      304.23     23.65 o
  -3   3  12       31.66       46.40      3.90 o
  -2   3  12      337.82      330.90     32.54 o
  -1   3  12      412.03      347.58     37.39 o
   0   3  12     1645.23     1832.57    247.41 o
   1   3  12      404.45      389.44     22.38 o
   2   3  12      324.36      353.24     21.97 o
   3   3  12       29.55       49.82      3.69 o
   4   3  12      329.91      370.53     58.71 o
   5   3  12      142.15      135.93     54.63 o
   6   3  12       29.86       52.88      8.19 o
  -6   4  12      107.36       73.62      8.22 o
  -5   4  12      101.95       97.18      8.20 o
  -4   4  12       27.17       22.32      3.40 o
  -3   4  12      174.83      137.67      6.79 o
  -2   4  12      478.30      452.55     30.98 o
  -1   4  12       57.77       50.68      4.99 o
   0   4  12      302.29      362.95     42.05 o
   1   4  12       64.38       64.47      4.89 o
   2   4  12      468.99      553.66     35.17 o
   3   4  12      181.10      211.93     13.85 o
   4   4  12       29.35       39.17      4.08 o
   5   4  12      101.79      131.40     13.84 o
   6   4  12      105.44      161.15     10.90 o
  -6   5  12       29.75       23.60      5.53 o
  -5   5  12      136.10      122.92      6.15 o
  -4   5  12      830.96      664.07     27.50 o
  -3   5  12      204.61      151.92      8.63 o
  -2   5  12      349.59      311.19     11.54 o
  -1   5  12        5.46        5.19      2.54 o
   0   5  12       84.75       85.20      8.54 o
   1   5  12        5.55        8.04      2.43 o
   2   5  12      340.91      395.36     28.51 o
   3   5  12      195.18      227.39      7.66 o
   4   5  12      826.97      982.06     83.66 o
   5   5  12      131.98      221.48     11.45 o
   6   5  12       28.68       41.96      8.24 o
  -6   6  12       69.17       72.61      6.20 o
  -5   6  12      209.77      181.93     12.13 o
  -4   6  12      112.36       96.80      7.67 o
  -3   6  12      316.72      243.67     10.32 o
  -2   6  12      174.11      128.11      7.81 o
  -1   6  12      409.78      328.15     28.70 o
   0   6  12      399.21      480.09     46.77 o
   1   6  12      419.99      346.73     39.06 o
   2   6  12      173.50      181.63     13.47 o
   3   6  12      304.33      364.71      8.21 o
   4   6  12      112.85       99.82     52.60 o
   5   6  12      209.07      297.00     14.32 o
   6   6  12       70.51       91.84     29.11 o
  -6   7  12      186.63      159.25     13.15 o
  -5   7  12       87.89       65.52      5.92 o
  -4   7  12       59.24       34.27      4.08 o
  -3   7  12      195.88      156.80      7.37 o
  -2   7  12      585.73      450.78     27.85 o
  -1   7  12      455.45      416.39     35.34 o
   0   7  12     1128.00     1183.06    137.36 o
   1   7  12      446.66      452.54     51.74 o
   2   7  12      593.20      602.56     57.45 o
   3   7  12      202.79      249.75      8.40 o
   4   7  12       59.82       60.33      8.03 o
   5   7  12       86.71       98.67     13.36 o
   6   7  12      182.98      196.45     70.47 o
  -5   8  12       73.43       52.48      5.69 o
  -4   8  12      111.76       93.03      6.22 o
  -3   8  12      226.86      183.78     12.42 o
  -2   8  12      228.27      181.04     15.92 o
  -1   8  12       38.55       35.82      4.31 o
   0   8  12       48.80       45.29      4.24 o
   1   8  12       36.57       38.80      6.24 o
   2   8  12      228.79      258.14     25.55 o
   3   8  12      219.18      271.84     17.60 o
   4   8  12      116.83      138.99     28.31 o
   5   8  12       73.15       80.31     14.40 o
  -5   9  12       54.00       51.43      5.97 o
  -4   9  12       37.90       40.91      5.14 o
  -3   9  12      134.08      123.04      9.75 o
  -2   9  12       73.13       81.37      6.69 o
  -1   9  12      145.54      137.74      7.57 o
   0   9  12       66.36       43.60      3.65 o
   1   9  12      150.24      167.98     20.26 o
   2   9  12       69.91      113.56      9.72 o
   3   9  12      136.00      169.11     20.90 o
   4   9  12       42.48       50.50     12.99 o
   5   9  12       54.45       69.51     15.07 o
  -4  10  12      183.25      156.74     10.87 o
  -3  10  12       66.79       56.92      5.59 o
  -2  10  12       35.06       33.01      5.83 o
  -1  10  12      211.61      241.23     17.88 o
   0  10  12        0.35        0.00      2.90 o
   1  10  12      218.95      248.81     29.96 o
   2  10  12       34.43       39.55      5.94 o
   3  10  12       63.80       58.33      6.69 o
   4  10  12      183.28      205.34     40.72 o
  -4  11  12       40.63       41.83      5.66 o
  -3  11  12      102.32       95.81      7.86 o
  -2  11  12       82.24       67.76      7.10 o
  -1  11  12      261.55      265.45     19.89 o
   0  11  12        5.55        2.77      2.73 o
   1  11  12      259.74      299.88     31.13 o
   2  11  12       79.76       91.49     10.21 o
   3  11  12      104.17      132.51     26.95 o
   4  11  12       39.07       49.50      6.52 o
  -3  12  12       71.67       71.71      6.56 o
  -2  12  12      242.48      219.73     25.46 o
  -1  12  12      126.65      138.01     17.46 o
   0  12  12       32.71       31.26      3.78 o
   1  12  12      124.22      149.99     19.00 o
   2  12  12      244.07      276.73     30.77 o
   3  12  12       69.69       75.79     12.76 o
  -2  13  12       88.10       88.06     10.47 o
  -1  13  12      173.74      193.18     24.59 o
   0  13  12      539.46      563.58     44.84 o
   1  13  12      172.20      218.55     24.84 o
   2  13  12       88.44      108.69     15.76 o
   1   0  13      212.74      326.83     22.86 o
   2   0  13     2880.12     3054.66    160.46 o
   3   0  13      944.78      942.36     63.15 o
   4   0  13     1068.50     1115.24     84.82 o
   5   0  13      436.90      408.73     40.97 o
   6   0  13       79.82       68.84     19.76 o
  -6   1  13       66.46       73.03     10.18 o
  -5   1  13      261.54      282.08     29.00 o
  -4   1  13       76.76       51.70     12.69 o
  -3   1  13     1019.12     1027.48     80.86 o
  -2   1  13      134.48      136.77     12.07 o
  -1   1  13     6064.47     7695.72    568.42 o
   0   1  13      795.31      993.05     91.76 o
   1   1  13     6042.31     6607.20    547.55 o
   2   1  13      134.57      138.56      6.67 o
   3   1  13     1008.37     1105.65     66.40 o
   4   1  13       77.26       99.48     13.18 o
   5   1  13      270.38      312.76     37.33 o
   6   1  13       66.29       62.79     31.23 o
  -6   2  13       48.96       50.00      6.84 o
  -5   2  13      378.35      376.07     27.07 o
  -4   2  13      237.06      218.71     15.05 o
  -3   2  13      870.12      855.47     78.10 o
  -2   2  13      953.99      969.38     81.12 o
  -1   2  13     2206.61     2615.47    239.62 o
   0   2  13      120.26      126.28      9.78 o
   1   2  13     2220.93     2775.07    189.36 o
   2   2  13      947.86     1094.40     54.67 o
   3   2  13      889.98     1014.13     58.57 o
   4   2  13      237.54      279.52     26.80 o
   5   2  13      376.85      416.35     99.78 o
   6   2  13       47.29       69.11      8.83 o
  -6   3  13       37.67       38.90      6.46 o
  -5   3  13      133.99      136.02     15.02 o
  -4   3  13      114.99       84.52      6.04 o
  -3   3  13     1041.60      939.47     50.27 o
  -2   3  13      568.54      544.30     44.55 o
  -1   3  13     1821.66     1860.05    229.91 o
   0   3  13      307.63      356.83     35.01 o
   1   3  13     1801.66     2057.43    129.43 o
   2   3  13      580.44      688.91     35.41 o
   3   3  13     1021.16     1186.80     71.67 o
   4   3  13      116.72      109.87      7.97 o
   5   3  13      135.98      187.14     19.27 o
   6   3  13       36.05       46.74      8.48 o
  -6   4  13       91.73       76.60      6.31 o
  -5   4  13       91.35       80.00      5.18 o
  -4   4  13       20.90       12.50      3.37 o
  -3   4  13       76.31       74.36      4.58 o
  -2   4  13       33.97       32.37      3.47 o
  -1   4  13      533.44      476.05     58.31 o
   0   4  13      418.45      449.80     57.92 o
   1   4  13      543.64      549.98     36.13 o
   2   4  13       32.43       42.16      3.22 o
   3   4  13       75.08       98.36      7.60 o
   4   4  13       24.33       19.29     10.33 o
   5   4  13       90.50       81.30     42.61 o
   6   4  13       95.03      150.15     18.70 o
  -6   5  13       77.21       70.55      7.52 o
  -5   5  13       16.41       14.23      3.55 o
  -4   5  13      347.94      285.37     13.10 o
  -3   5  13       67.92       46.37      4.08 o
  -2   5  13      675.44      613.02     41.94 o
  -1   5  13      148.43      150.56     17.84 o
   0   5  13     1512.48     1680.86    201.99 o
   1   5  13      151.50      172.51     14.61 o
   2   5  13      691.00      791.72     61.92 o
   3   5  13       67.36       68.87      4.24 o
   4   5  13      350.24      423.39     26.64 o
   5   5  13       16.97       15.84      7.22 o
   6   5  13       74.25       90.14     14.56 o
  -6   6  13       66.39       50.43      7.05 o
  -5   6  13      107.49       87.72      5.60 o
  -4   6  13       68.42       59.15      4.70 o
  -3   6  13       74.30       69.03      4.75 o
  -2   6  13       36.29       35.31      3.86 o
  -1   6  13       59.84       54.72      7.03 o
   0   6  13      248.78      237.33     27.52 o
   1   6  13       63.63       63.73      7.96 o
   2   6  13       33.59       45.41      3.47 o
   3   6  13       72.75       64.70     24.09 o
   4   6  13       72.28      100.91      8.15 o
   5   6  13      106.06      160.15     10.97 o
   6   6  13       70.31       77.78     28.74 o
  -5   7  13       72.69       53.28      6.56 o
  -4   7  13      266.02      213.05      7.25 o
  -3   7  13      266.61      189.82     13.22 o
  -2   7  13      297.08      232.70     16.79 o
  -1   7  13      159.02      157.87     15.60 o
   0   7  13        4.74        0.00      2.41 o
   1   7  13      157.46      156.77     19.51 o
   2   7  13      298.90      308.71     27.66 o
   3   7  13      272.81      332.79     11.72 o
   4   7  13      265.98      267.43     88.21 o
   5   7  13       69.56       96.03     12.77 o
  -5   8  13       29.67       16.74      4.61 o
  -4   8  13       38.93       31.91      4.81 o
  -3   8  13       26.13       17.19      3.64 o
  -2   8  13       87.18       88.98      6.01 o
  -1   8  13      406.82      363.76     29.53 o
   0   8  13      263.31      231.89     24.04 o
   1   8  13      416.91      415.13     48.83 o
   2   8  13       91.17      133.16     11.23 o
   3   8  13       26.03       38.40      5.48 o
   4   8  13       36.36       44.47      8.14 o
   5   8  13       28.91       29.05      5.59 o
  -4   9  13      115.79       88.69      6.71 o
  -3   9  13        9.05        5.22      4.80 o
  -2   9  13       60.60       51.43      6.24 o
  -1   9  13      143.27      150.85     14.75 o
   0   9  13      152.42      189.69     21.24 o
   1   9  13      147.16      166.72     19.59 o
   2   9  13       54.20       75.42      6.47 o
   3   9  13        8.30       11.18      4.61 o
   4   9  13      113.85      116.48     25.09 o
  -4  10  13      174.71      146.77      7.99 o
  -3  10  13        7.42        0.97      3.94 o
  -2  10  13      350.23      305.88     24.01 o
  -1  10  13      136.88      119.16     12.66 o
   0  10  13        7.82        5.80      3.44 o
   1  10  13      136.98      139.42     13.69 o
   2  10  13      360.87      388.65     44.03 o
   3  10  13        7.94        5.93      3.70 o
   4  10  13      174.57      199.63     32.02 o
  -3  11  13      223.74      212.30     17.73 o
  -2  11  13      199.90      193.49     18.04 o
  -1  11  13      148.23      151.51     14.42 o
   0  11  13        3.06        0.43      2.76 o
   1  11  13      151.35      168.88     19.99 o
   2  11  13      198.41      228.75     26.83 o
   3  11  13      222.75      296.63     48.09 o
  -2  12  13       29.07       20.40      5.07 o
  -1  12  13      204.43      218.12     26.18 o
   0  12  13      153.40      151.71     13.40 o
   1  12  13      209.52      236.71     23.39 o
   2  12  13       29.49       38.99      7.45 o
   0   0  14        2.56        6.14      4.78 o
   1   0  14      907.42     1144.54     75.69 o
   2   0  14      272.86      282.64     18.43 o
   3   0  14        0.02        0.42      1.99 o
   4   0  14       36.29       50.49      6.28 o
   5   0  14       10.28       10.76      3.64 o
   6   0  14       59.16       62.58     11.55 o
  -6   1  14      306.54      313.60     40.77 o
  -5   1  14      909.26      904.12    129.16 o
  -4   1  14      266.83      222.10     12.24 o
  -3   1  14     2937.75     2916.57    244.96 o
  -2   1  14       51.19       55.15      3.60 o
  -1   1  14     2232.15     2756.22    200.63 o
   0   1  14      167.05      216.02     18.90 o
   1   1  14     2243.22     2565.28    182.06 o
   2   1  14       56.53       50.66      9.51 o
   3   1  14     2933.65     3251.08    241.22 o
   4   1  14      267.90      299.35     37.98 o
   5   1  14      907.31     1020.33    128.97 o
   6   1  14      312.42      375.25     37.45 o
  -6   2  14      349.81      347.57     44.32 o
  -5   2  14      263.67      231.32     17.35 o
  -4   2  14       68.24       66.54      8.22 o
  -3   2  14      225.60      184.87      9.27 o
  -2   2  14      235.44      184.20     19.86 o
  -1   2  14      161.49      173.55     12.35 o
   0   2  14       30.46       23.53      3.64 o
   1   2  14      165.40      227.86     20.87 o
   2   2  14      229.42      247.44     12.35 o
   3   2  14      223.95      261.19     14.38 o
   4   2  14       73.42       92.79      9.14 o
   5   2  14      260.98      309.77     39.29 o
   6   2  14      349.09      515.59     38.91 o
  -6   3  14       35.58       18.24      4.49 o
  -5   3  14      141.85      121.65      7.41 o
  -4   3  14       29.88       24.22      3.70 o
  -3   3  14      611.60      512.95     26.95 o
  -2   3  14      327.24      300.86     27.75 o
  -1   3  14      150.46      188.56     24.76 o
   0   3  14     4075.30     4475.06    619.28 o
   1   3  14      152.44      204.52     16.70 o
   2   3  14      315.77      369.30     20.49 o
   3   3  14      624.30      699.60     41.17 o
   4   3  14       28.50       33.02      4.05 o
   5   3  14      139.93      184.93     16.87 o
   6   3  14       37.74       49.03      8.63 o
  -6   4  14      150.00      121.60      7.44 o
  -5   4  14      220.15      171.15      8.42 o
  -4   4  14       13.59        8.63      3.22 o
  -3   4  14      103.36       80.22      4.90 o
  -2   4  14      123.05      109.57      9.50 o
  -1   4  14     1731.99     1627.62    166.58 o
   0   4  14        0.22        1.10      2.70 o
   1   4  14     1741.47     1905.89    138.20 o
   2   4  14      128.94      133.67      7.97 o
   3   4  14      101.89      103.83      5.11 o
   4   4  14       11.79       15.11      3.78 o
   5   4  14      222.05      280.25     20.08 o
   6   4  14      146.83      231.26     15.69 o
  -5   5  14      162.96      141.17      6.48 o
  -4   5  14       45.70       35.94      4.20 o
  -3   5  14      123.40       98.12      6.19 o
  -2   5  14      119.62       90.15      4.99 o
  -1   5  14      314.28      286.37     29.82 o
   0   5  14       22.48       28.51      3.72 o
   1   5  14      318.04      331.71     31.75 o
   2   5  14      117.49      117.89      9.57 o
   3   5  14      128.10      155.24      6.22 o
   4   5  14       43.46       40.57      6.77 o
   5   5  14      172.92      268.69     13.07 o
  -5   6  14       21.48        8.35      3.76 o
  -4   6  14       66.86       45.60      4.50 o
  -3   6  14       74.17       59.97      8.10 o
  -2   6  14      121.31      118.50     10.46 o
  -1   6  14     1050.34      857.16     93.50 o
   0   6  14       11.59       32.52      4.07 o
   1   6  14     1045.97     1002.17     93.18 o
   2   6  14      121.51      145.18     14.83 o
   3   6  14       77.62       99.16      5.87 o
   4   6  14       73.61       95.98      8.86 o
   5   6  14       22.82       21.94      7.99 o
  -5   7  14        7.19        0.89      3.83 o
  -4   7  14       23.85       19.07      3.84 o
  -3   7  14       13.15        9.76      3.34 o
  -2   7  14       24.97       14.97      3.44 o
  -1   7  14       43.07       47.80      6.01 o
   0   7  14      222.22      298.99     31.59 o
   1   7  14       43.09       50.73      5.11 o
   2   7  14       26.35       27.97      3.08 o
   3   7  14       12.73        5.99      5.38 o
   4   7  14       24.55       28.09      5.53 o
   5   7  14        7.43        6.13      7.23 o
  -4   8  14       43.37       34.01      5.95 o
  -3   8  14        1.51        0.00      2.86 o
  -2   8  14       97.01       78.83      5.79 o
  -1   8  14      110.89       91.84      8.19 o
   0   8  14       54.99       60.54      4.86 o
   1   8  14      104.17      111.08     14.14 o
   2   8  14       96.75      120.55      6.88 o
   3   8  14        1.50        0.00      4.64 o
   4   8  14       47.33       68.88      9.34 o
  -4   9  14       34.35       26.97      5.19 o
  -3   9  14      129.13       97.31      6.79 o
  -2   9  14        2.40        1.38      3.15 o
  -1   9  14      296.52      262.96     21.93 o
   0   9  14        0.61        0.00      2.80 o
   1   9  14      294.04      289.14     40.30 o
   2   9  14        2.15        0.12      3.74 o
   3   9  14      124.86      153.78      8.50 o
   4   9  14       34.51       42.02     10.68 o
  -3  10  14       21.33       13.57      6.15 o
  -2  10  14       52.57       58.96      6.00 o
  -1  10  14      530.50      524.51     44.98 o
   0  10  14       58.53       64.26      5.50 o
   1  10  14      533.31      537.33     61.69 o
   2  10  14       52.05       78.76      7.24 o
   3  10  14       23.07       18.29      4.23 o
  -2  11  14      157.40      144.30     18.48 o
  -1  11  14        0.44        0.00      3.44 o
   0  11  14      112.87      111.06     12.71 o
   1  11  14        0.69        0.91      3.55 o
   2  11  14      150.29      165.11     19.65 o
  -1  12  14       14.31        6.12      4.49 o
   0  12  14       76.79       82.39      6.83 o
   1  12  14       14.40        8.45      4.14 o
   1   0  15      220.97      292.37     17.02 o
   2   0  15      931.25     1027.21     76.76 o
   3   0  15      826.25      874.03     69.59 o
   4   0  15      571.40      601.99     70.91 o
   5   0  15      662.22      691.96     98.63 o
   6   0  15       65.68       63.99      9.11 o
  -5   1  15      178.50      190.52     32.91 o
  -4   1  15       95.76       93.60      6.17 o
  -3   1  15     1467.13     1511.92    125.02 o
  -2   1  15       76.55       84.18      4.95 o
  -1   1  15     1659.95     1921.79    144.95 o
   0   1  15       20.09       26.35      3.27 o
   1   1  15     1666.79     2027.43    156.53 o
   2   1  15       73.60       67.83     11.58 o
   3   1  15     1486.51     1587.64    138.71 o
   4   1  15       96.33      111.86     10.44 o
   5   1  15      172.87      197.13     26.35 o
  -5   2  15      121.54       95.99      7.77 o
  -4   2  15      307.55      253.21     11.99 o
  -3   2  15      124.79      106.95      7.64 o
  -2   2  15      546.49      437.84     29.03 o
  -1   2  15        9.94        4.49      2.16 o
   0   2  15       22.74       18.47      5.46 o
   1   2  15       10.31        9.53      2.86 o
   2   2  15      555.02      609.09     36.81 o
   3   2  15      123.91      145.12     12.82 o
   4   2  15      309.34      358.67     30.16 o
   5   2  15      122.25      134.21     16.05 o
  -5   3  15       21.47       20.09      4.50 o
  -4   3  15     1021.11      901.89     40.39 o
  -3   3  15        1.69        0.00      2.73 o
  -2   3  15      195.86      166.03     15.07 o
  -1   3  15      349.66      329.86     39.66 o
   0   3  15      959.13      987.68    110.00 o
   1   3  15      356.69      400.40     31.11 o
   2   3  15      206.45      221.39     15.11 o
   3   3  15        1.00        0.00      2.41 o
   4   3  15     1017.04     1231.14     97.15 o
   5   3  15       24.14       42.35      6.15 o
  -5   4  15      180.30      148.60      6.61 o
  -4   4  15      149.72      132.54      6.20 o
  -3   4  15      552.27      458.21     26.07 o
  -2   4  15      104.32      103.56     10.33 o
  -1   4  15       20.11       21.52      4.99 o
   0   4  15      340.76      344.38     37.22 o
   1   4  15       22.62       27.34      3.17 o
   2   4  15      110.30      133.99     11.17 o
   3   4  15      558.71      671.60     15.31 o
   4   4  15      153.66      182.91     18.32 o
   5   4  15      175.49      221.14     16.81 o
  -5   5  15      156.99      123.40      7.08 o
  -4   5  15       67.15       58.91      6.02 o
  -3   5  15      285.62      232.20     11.32 o
  -2   5  15      255.12      198.77     15.07 o
  -1   5  15      154.79      152.70     15.48 o
   0   5  15     1386.71     1267.29    186.16 o
   1   5  15      144.58      162.71     15.41 o
   2   5  15      252.53      256.73     20.43 o
   3   5  15      282.22      333.94     14.11 o
   4   5  15       68.83       77.04     12.08 o
   5   5  15      155.47      222.57     13.66 o
  -5   6  15      195.85      152.41      7.66 o
  -4   6  15       15.05       11.81      3.65 o
  -3   6  15      137.08       97.81      5.58 o
  -2   6  15      292.91      246.16     15.50 o
  -1   6  15       66.98       58.09      5.73 o
   0   6  15        1.78        4.30      2.76 o
   1   6  15       72.41       78.78      8.27 o
   2   6  15      284.82      322.23     30.93 o
   3   6  15      136.36      164.08      7.50 o
   4   6  15       13.79       12.80      5.21 o
   5   6  15      201.58      290.43     14.16 o
  -4   7  15      180.26      142.79      6.73 o
  -3   7  15      112.79       94.71      7.64 o
  -2   7  15       18.48       15.31      3.56 o
  -1   7  15      136.74      104.64     11.19 o
   0   7  15      113.85      133.07     15.87 o
   1   7  15      133.83      123.41     14.56 o
   2   7  15       19.28       19.92      3.57 o
   3   7  15      114.09      138.46      6.86 o
   4   7  15      174.64      231.11      9.82 o
  -4   8  15      202.21      155.23     11.74 o
  -3   8  15      146.99      116.91      6.23 o
  -2   8  15      341.61      259.58     23.12 o
  -1   8  15      168.80      151.88     19.87 o
   0   8  15      170.54      165.00     19.88 o
   1   8  15      168.93      173.31     18.44 o
   2   8  15      337.64      412.38     18.21 o
   3   8  15      148.46      200.74     13.66 o
   4   8  15      199.62      253.79     10.35 o
  -3   9  15      280.33      236.16     23.46 o
  -2   9  15       81.56       70.69      6.30 o
  -1   9  15      169.16      142.11     16.98 o
   0   9  15      456.62      411.36     45.93 o
   1   9  15      166.44      160.92     18.13 o
   2   9  15       83.57      103.74     12.47 o
   3   9  15      276.29      349.69     15.60 o
  -2  10  15      355.31      292.75     19.62 o
  -1  10  15       91.60       87.02      8.15 o
   0  10  15      172.79      152.29     15.44 o
   1  10  15       92.44      122.01     10.26 o
   2  10  15      357.78      444.42     30.49 o
  -1  11  15      338.48      345.93     23.26 o
   0  11  15       99.77       82.34     12.59 o
   1  11  15      335.75      376.95     41.30 o
   0   0  16     1120.73     1172.46    160.59 o
   1   0  16      281.06      289.23     22.02 o
   2   0  16      415.66      439.44     35.13 o
   3   0  16      238.39      253.36     26.07 o
   4   0  16        5.60        5.89      3.10 o
   5   0  16       52.73       43.60      8.79 o
  -5   1  16      296.32      221.73     16.86 o
  -4   1  16       19.88       16.69      4.03 o
  -3   1  16       41.65       45.25      8.13 o
  -2   1  16      228.35      194.38     21.76 o
  -1   1  16      118.36      140.71     13.28 o
   0   1  16       52.41       54.30      6.07 o
   1   1  16      109.29      143.13     11.57 o
   2   1  16      234.13      224.63     10.24 o
   3   1  16       39.03       45.50      3.97 o
   4   1  16       18.24       17.61      5.28 o
   5   1  16      298.07      335.81     47.49 o
  -5   2  16      290.82      248.15     18.84 o
  -4   2  16      348.78      301.51     23.13 o
  -3   2  16      176.73      135.61     19.11 o
  -2   2  16      113.51       88.63      5.07 o
  -1   2  16      705.98      628.31     36.79 o
   0   2  16       35.50       27.69      6.67 o
   1   2  16      719.45      716.42     58.91 o
   2   2  16      116.39      128.62      9.33 o
   3   2  16      163.12      184.32     14.53 o
   4   2  16      348.34      419.81     41.29 o
   5   2  16      276.09      326.10     40.01 o
  -5   3  16       29.67       20.13      4.66 o
  -4   3  16     1129.93      920.70     42.21 o
  -3   3  16      158.48      136.06     10.44 o
  -2   3  16      487.12      422.67     39.97 o
  -1   3  16        3.90        4.69      2.71 o
   0   3  16       27.96       27.28      3.77 o
   1   3  16        2.12        5.91      2.90 o
   2   3  16      486.44      501.31     31.32 o
   3   3  16      155.11      165.57     10.41 o
   4   3  16     1133.82     1237.85    110.82 o
   5   3  16       30.69       43.49      8.83 o
  -5   4  16      186.30      147.12     10.23 o
  -4   4  16       18.58       16.72      3.85 o
  -3   4  16      110.38       95.44      5.52 o
  -2   4  16      342.89      291.44     21.26 o
  -1   4  16       11.82        3.77      3.04 o
   0   4  16      619.05      652.71     73.95 o
   1   4  16       11.06        7.67      2.95 o
   2   4  16      337.69      373.01     27.67 o
   3   4  16      115.26      129.31      5.87 o
   4   4  16       18.69       22.77      4.45 o
   5   4  16      179.44      229.61     20.52 o
  -4   5  16      925.66      734.53     38.93 o
  -3   5  16      206.95      166.88     12.79 o
  -2   5  16      824.47      683.33     51.43 o
  -1   5  16      466.68      375.73     36.74 o
   0   5  16      337.39      326.19     37.88 o
   1   5  16      464.82      442.55     41.80 o
   2   5  16      827.10      867.36     73.63 o
   3   5  16      207.07      230.98     10.25 o
   4   5  16      920.48     1055.76     75.01 o
  -4   6  16       45.89       30.20      4.51 o
  -3   6  16      227.28      179.94     16.26 o
  -2   6  16       82.35       73.13      6.94 o
  -1   6  16      101.45       88.22      7.75 o
   0   6  16      236.51      225.46     25.25 o
   1   6  16       98.32      104.19     10.82 o
   2   6  16       79.35       83.07     10.29 o
   3   6  16      224.87      292.70      8.83 o
   4   6  16       45.00       57.16      6.84 o
  -4   7  16       31.42       19.71      4.26 o
  -3   7  16      186.53      156.36      6.88 o
  -2   7  16      252.21      197.79     12.35 o
  -1   7  16      685.11      550.58     51.47 o
   0   7  16      286.63      250.12     28.91 o
   1   7  16      680.25      682.52     73.52 o
   2   7  16      253.11      270.19     18.39 o
   3   7  16      185.66      246.52      8.51 o
   4   7  16       31.02       39.02      6.71 o
  -3   8  16      296.29      243.03     16.17 o
  -2   8  16      147.94      122.89      9.45 o
  -1   8  16      192.92      181.22     21.73 o
   0   8  16       39.38       39.85      4.27 o
   1   8  16      188.74      210.15     19.49 o
   2   8  16      148.49      191.13     11.78 o
   3   8  16      297.73      402.05     19.24 o
  -2   9  16       65.15       40.04      4.84 o
  -1   9  16      110.88       89.84     10.59 o
   0   9  16        5.31        1.63      3.11 o
   1   9  16      110.31      115.19     14.97 o
   2   9  16       61.60       72.69      6.18 o
  -1  10  16       61.63       54.41      7.21 o
   0  10  16      383.94      314.74     34.05 o
   1  10  16       62.79       69.78      7.33 o
   1   0  17       14.21       17.83      3.69 o
   2   0  17      190.31      168.16     16.14 o
   3   0  17       42.84       35.56      5.59 o
   4   0  17      110.55       95.13     12.80 o
  -4   1  17      149.74      138.59      9.66 o
  -3   1  17        6.30        1.17      3.17 o
  -2   1  17      193.80      201.52     23.05 o
  -1   1  17      182.17      170.14     15.74 o
   0   1  17       22.56       26.72      4.58 o
   1   1  17      181.87      188.75     11.60 o
   2   1  17      189.90      223.98     14.25 o
   3   1  17        6.35        6.13      2.61 o
   4   1  17      142.58      152.65     16.71 o
  -4   2  17       58.40       41.49      5.36 o
  -3   2  17       71.13       66.35      5.86 o
  -2   2  17      190.83      188.88     16.06 o
  -1   2  17       89.33       84.78     11.44 o
   0   2  17      677.15      681.26     38.16 o
   1   2  17       86.29       80.73     17.77 o
   2   2  17      190.54      206.56     13.96 o
   3   2  17       68.74       76.84      7.84 o
   4   2  17       58.12       65.15      6.35 o
  -4   3  17      272.01      230.59     12.18 o
  -3   3  17      194.87      177.16     13.26 o
  -2   3  17      353.48      298.43     24.74 o
  -1   3  17       42.89       38.60      4.10 o
   0   3  17       71.56       75.12      7.52 o
   1   3  17       46.20       45.80      4.87 o
   2   3  17      345.14      373.09     20.10 o
   3   3  17      200.27      244.05     12.22 o
   4   3  17      264.38      298.72     28.91 o
  -4   4  17       95.36       75.42      5.54 o
  -3   4  17       67.23       52.14      4.85 o
  -2   4  17      361.47      307.87     30.46 o
  -1   4  17      145.39      143.84     14.35 o
   0   4  17       10.23       15.19      3.76 o
   1   4  17      146.39      155.36     14.00 o
   2   4  17      366.60      374.24     25.53 o
   3   4  17       67.09       78.39      5.24 o
   4   4  17       92.31      106.57     10.67 o
  -4   5  17      162.27      130.77      8.57 o
  -3   5  17       55.47       44.03      4.73 o
  -2   5  17      126.76      113.66     13.34 o
  -1   5  17      324.90      305.26     26.71 o
   0   5  17       65.26       58.97      7.91 o
   1   5  17      322.11      342.63     33.68 o
   2   5  17      129.44      138.98     15.27 o
   3   5  17       54.74       64.42      4.92 o
   4   5  17      163.10      202.30     17.88 o
  -3   6  17      135.56      102.49      7.57 o
  -2   6  17       86.52       67.45      5.33 o
  -1   6  17       43.26       35.64      4.36 o
   0   6  17       91.03       93.43     10.64 o
   1   6  17       42.82       43.32      4.31 o
   2   6  17       84.50       91.30     10.25 o
   3   6  17      138.73      168.60      7.74 o
  -3   7  17       55.03       33.86      4.65 o
  -2   7  17      164.00      137.88     10.34 o
  -1   7  17       40.94       26.02      4.26 o
   0   7  17       12.73        9.27      3.59 o
   1   7  17       42.52       37.53      3.96 o
   2   7  17      169.07      190.10     17.86 o
   3   7  17       53.30       59.74      5.93 o
  -2   8  17       80.06       68.08      5.66 o
  -1   8  17        9.77        7.06      3.61 o
   0   8  17      185.98      153.74     22.56 o
   1   8  17        8.64        7.52      3.22 o
   2   8  17       80.85      103.58      7.70 o
  -1   9  17       43.40       37.03      4.83 o
   0   9  17      121.53      109.37     10.66 o
   1   9  17       43.33       44.55      6.47 o
   0   0  18        1.23        0.00      4.48 o
   1   0  18      193.19      198.65     16.03 o
   2   0  18        5.62        6.62      3.48 o
   3   0  18       22.55       17.34      3.93 o
   4   0  18       79.97       80.49     11.49 o
  -4   1  18       19.97       11.74      4.65 o
  -3   1  18       10.57        6.04      3.48 o
  -2   1  18       89.54       92.37     12.96 o
  -1   1  18       16.27       15.75      3.83 o
   0   1  18      359.95      323.18     34.72 o
   1   1  18       18.24       14.53      3.85 o
   2   1  18       83.65       72.26      6.13 o
   3   1  18       12.73        9.30      3.78 o
   4   1  18       19.64       14.53      4.67 o
  -4   2  18      107.97       86.15      6.81 o
  -3   2  18       48.18       42.32      4.79 o
  -2   2  18      360.33      316.92     37.82 o
  -1   2  18       40.61       33.83      4.49 o
   0   2  18       66.76       63.78      7.96 o
   1   2  18       38.65       32.81      3.84 o
   2   2  18      372.09      342.39     23.91 o
   3   2  18       45.51       45.53      4.38 o
   4   2  18      115.74      116.56     11.25 o
  -3   3  18      237.16      188.96     12.24 o
  -2   3  18       74.71       60.56     10.69 o
  -1   3  18       50.88       40.06      4.81 o
   0   3  18        3.23        1.15      3.00 o
   1   3  18       50.38       42.62      4.22 o
   2   3  18       70.35       86.95      6.99 o
   3   3  18      240.25      275.96     13.88 o
  -3   4  18       10.91        8.24      3.59 o
  -2   4  18       60.87       50.11      4.84 o
  -1   4  18      483.57      444.11     45.13 o
   0   4  18       78.72       70.55      8.72 o
   1   4  18      478.90      462.86     49.65 o
   2   4  18       63.81       71.48      4.98 o
   3   4  18        9.59       11.59      3.82 o
  -3   5  18      299.02      232.32     13.54 o
  -2   5  18      335.78      271.79     22.20 o
  -1   5  18      309.38      295.58     32.73 o
   0   5  18        1.92        0.00      3.06 o
   1   5  18      312.70      310.85     36.79 o
   2   5  18      331.76      333.54     33.46 o
   3   5  18      299.68      344.97     15.80 o
  -2   6  18      521.68      401.23     35.03 o
  -1   6  18      228.52      178.99     24.94 o
   0   6  18       88.27       92.75     11.47 o
   1   6  18      231.95      214.58     22.31 o
   2   6  18      521.26      578.13     39.42 o
  -1   7  18      275.64      213.34     22.30 o
   0   7  18      714.66      639.81     75.86 o
   1   7  18      271.92      256.19     28.86 o
   1   0  19      105.81      120.93     11.75 o
   2   0  19       74.19       90.19      7.76 o
   3   0  19       79.70       89.04     14.23 o
  -3   1  19      119.39      110.94     13.14 o
  -2   1  19      593.06      562.43     56.12 o
  -1   1  19        9.66        9.50      3.74 o
   0   1  19      228.62      242.83     13.78 o
   1   1  19       10.63        7.61      3.71 o
   2   1  19      593.09      563.97     39.88 o
   3   1  19      122.38      116.95     13.95 o
  -3   2  19       98.25       83.64     10.60 o
  -2   2  19       11.28        9.47      3.84 o
  -1   2  19      268.29      243.56     25.24 o
   0   2  19        2.19        0.99      3.48 o
   1   2  19      269.55      258.84     20.02 o
   2   2  19       11.09        7.53      3.68 o
   3   2  19       92.98       86.77      8.73 o
  -2   3  19       39.41       37.04      7.15 o
  -1   3  19       70.66       68.58      9.84 o
   0   3  19       19.97       14.38      4.02 o
   1   3  19       69.07       63.47      4.90 o
   2   3  19       41.87       39.57      4.99 o
  -2   4  19      277.12      231.67     20.75 o
  -1   4  19        3.99        3.04      3.24 o
   0   4  19       61.29       71.91      9.32 o
   1   4  19        2.99        2.37      3.36 o
   2   4  19      279.55      266.39     23.71 o
  -1   5  19       71.00       62.43      5.86 o
   0   5  19       22.85       21.42      3.97 o
   1   5  19       69.65       60.62      5.76 o
   0   6  19      145.06      119.29     12.70 o
   0   0  20      584.38      565.05     57.38 o
   1   0  20       84.82       66.86      5.74 o
  -1   1  20      181.65      158.07     10.28 o
   0   1  20      238.76      269.63     18.94 o
   1   1  20      177.38      163.83      8.80 o
  -1   2  20      271.80      263.40     36.01 o
   0   2  20       74.43       57.92      5.48 o
   1   2  20      274.62      269.69     19.13 o
   0   3  20      588.25      569.21     94.95 o
 
